# Supplementary material for: Streptococcus salivarius 24SMBc Genome Analysis Reveals New Biosynthetic Gene Clusters Involved in Antimicrobial Effects on Streptococcus pneumoniae and Streptococcus pyogenes
Source: Microorganisms. 2022 Oct 16;10(10):2042. doi: 10.3390/microorganisms10102042 (PMC9610097; doi:10.3390/microorganisms10102042)
Supplement: Supplementary file 1 [file microorganisms-10-02042-s001.zip]

Archive with 8 entries (8 files):
- Figure S1.pdf
- Figure S2.pdf
- Figure S3.pdf
- file S1.txt
- File S2_Contig_6.region001.gbk
- File S3_Contig_24.19.AOI_01.gbk
- File S4_Contig_11.region001.gbk
- table S1.pdf
