# Supplementary material for: Streptococcus salivarius 24SMBc Genome Analysis Reveals New Biosynthetic Gene Clusters Involved in Antimicrobial Effects on Streptococcus pneumoniae and Streptococcus pyogenes
Source: Microorganisms. 2022 Oct 16;10(10):2042. doi: 10.3390/microorganisms10102042 (PMC9610097; doi:10.3390/microorganisms10102042)
Supplement: Supplementary file 1 [file microorganisms-10-02042-s001.zip › File S2_Contig_6.region001.gbk]

LOCUS       Contig_6               12097 bp    DNA     linear   UNK 01-JAN-1980
DEFINITION  Contig_6 Contig_6 undefined product 134388:290726 forward.
ACCESSION   Contig_6
VERSION     Contig_6
KEYWORDS    .
SOURCE      
  ORGANISM  
            .
COMMENT     ##antiSMASH-Data-START##
            Version      :: 6.1.1
            Run date     :: 2022-08-03 09:28:08
            NOTE: This is a single cluster extracted from a larger record!
            Orig. start  :: 96935
            Orig. end    :: 109032
            ##antiSMASH-Data-END##
FEATURES             Location/Qualifiers
     protocluster    1..12097
                     /aStool="rule-based-clusters"
                     /category="RiPP"
                     /contig_edge="False"
                     /core_location="[101935:104032](+)"
                     /cutoff="20000"
                     /detection_rule="(strepbact or Antimicrobial14 or
                     Bacteriocin_IId or BacteriocIIc_cy or Bacteriocin_II or
                     Bacteriocin_IIi or Lactococcin or Antimicrobial17 or
                     Lactococcin_972 or Bacteriocin_IIc or LcnG-beta or Cloacin
                     or Linocin_M18 or TIGR03651 or TIGR03693 or TIGR03601 or
                     TIGR03795 or TIGR03975 or DUF692 or TIGR01193)"
                     /neighbourhood="5000"
                     /product="RiPP-like"
                     /protocluster_number="1"
                     /tool="antismash"
     proto_core      5001..7097
                     /aStool="rule-based-clusters"
                     /tool="antismash"
                     /cutoff="20000"
                     /detection_rule="(strepbact or Antimicrobial14 or
                     Bacteriocin_IId or BacteriocIIc_cy or Bacteriocin_II or
                     Bacteriocin_IIi or Lactococcin or Antimicrobial17 or
                     Lactococcin_972 or Bacteriocin_IIc or LcnG-beta or Cloacin
                     or Linocin_M18 or TIGR03651 or TIGR03693 or TIGR03601 or
                     TIGR03795 or TIGR03975 or DUF692 or TIGR01193)"
                     /neighbourhood="5000"
                     /product="RiPP-like"
                     /protocluster_number="1"
     cand_cluster    1..12097
                     /candidate_cluster_number="1"
                     /contig_edge="False"
                     /detection_rules="(strepbact or Antimicrobial14 or
                     Bacteriocin_IId or BacteriocIIc_cy or Bacteriocin_II or
                     Bacteriocin_IIi or Lactococcin or Antimicrobial17 or
                     Lactococcin_972 or Bacteriocin_IIc or LcnG-beta or Cloacin
                     or Linocin_M18 or TIGR03651 or TIGR03693 or TIGR03601 or
                     TIGR03795 or TIGR03975 or DUF692 or TIGR01193)"
                     /kind="single"
                     /product="RiPP-like"
                     /protoclusters="1"
                     /tool="antismash"
     region          1..12097
                     /candidate_cluster_numbers="1"
                     /contig_edge="False"
                     /product="RiPP-like"
                     /region_number="1"
                     /rules="(strepbact or Antimicrobial14 or Bacteriocin_IId or
                     BacteriocIIc_cy or Bacteriocin_II or Bacteriocin_IIi or
                     Lactococcin or Antimicrobial17 or Lactococcin_972 or
                     Bacteriocin_IIc or LcnG-beta or Cloacin or Linocin_M18 or
                     TIGR03651 or TIGR03693 or TIGR03601 or TIGR03795 or
                     TIGR03975 or DUF692 or TIGR01193)"
                     /tool="antismash"
     CDS             complement(92..1441)
                     /locus_tag="ctg6_98"
                     /transl_table=11
                     /translation="MRIIVVGAGKVGTALCRSLVEEKHDVILIEEKEEVLKRLSKRYDV
                     MGFAGNGANFKILEQAEVSNCDVFIAMTDKDEVNMISAVLAKQMGAKETIVRVRNPEYS
                     NAYFKDKNFLGFSLVVNPELLTARYIANTVEFPNALSVETFANGRVILMAFKVTENSQL
                     SGMTMEQFRRKFGNILVCTIHRQGELIIPDGNATMQIGDKIYVTGKRVDMALFHSYIKP
                     KSIKKLLLIGAGRISYYLLNILKNNRIKVKLIEQKMDRAQTFSQVFPEVSVILGDGTAK
                     DLLLEESAASYDAVATLTGVDEENIITSMFLESLGIHKNITKVNRTSLLEIIDPRETTT
                     IVTPKSIAVDTVMHFVRGRFNAKDSSLDALHHVANGRIETLQFQIKENNKIAGKKLSEL
                     EFANGVLIAAIIRNGKSIFPTGEDRLAIGDKIVVVTLLQNVTHIYDLLKR"
     PFAM_domain     complement(101..295)
                     /aSDomain="TrkA_C"
                     /aSTool="clusterhmmer"
                     /database="34.0"
                     /db_xref="PF02080.23"
                     /db_xref="GO:0006813"
                     /db_xref="GO:0008324"
                     /description="TrkA-C domain"
                     /detection="hmmscan"
                     /domain_id="clusterhmmer_ctg6_98_0004"
                     /evalue="3.90E-12"
                     /gene_ontologies="GO:0006813: potassium ion transport"
                     /gene_ontologies="GO:0008324: cation transmembrane
                     transporter activity"
                     /label="ctg6_98"
                     /locus_tag="ctg6_98"
                     /protein_end="447"
                     /protein_start="382"
                     /score="45.9"
                     /tool="antismash"
                     /translation="FQIKENNKIAGKKLSELEFANGVLIAAIIRNGKSIFPTGEDRLAI
                     GDKIVVVTLLQNVTHIYDLL"
     PFAM_domain     complement(413..757)
                     /aSDomain="TrkA_N"
                     /aSTool="clusterhmmer"
                     /database="34.0"
                     /db_xref="PF02254.20"
                     /db_xref="GO:0006813"
                     /description="TrkA-N domain"
                     /detection="hmmscan"
                     /domain_id="clusterhmmer_ctg6_98_0003"
                     /evalue="3.40E-15"
                     /gene_ontologies="GO:0006813: potassium ion transport"
                     /label="ctg6_98"
                     /locus_tag="ctg6_98"
                     /protein_end="343"
                     /protein_start="228"
                     /score="56.4"
                     /tool="antismash"
                     /translation="LLIGAGRISYYLLNILKNNRIKVKLIEQKMDRAQTFSQVFPEVSV
                     ILGDGTAKDLLLEESAASYDAVATLTGVDEENIITSMFLESLGIHKNITKVNRTSLLEI
                     IDPRETTTIVT"
     PFAM_domain     complement(782..988)
                     /aSDomain="TrkA_C"
                     /aSTool="clusterhmmer"
                     /database="34.0"
                     /db_xref="PF02080.23"
                     /db_xref="GO:0006813"
                     /db_xref="GO:0008324"
                     /description="TrkA-C domain"
                     /detection="hmmscan"
                     /domain_id="clusterhmmer_ctg6_98_0002"
                     /evalue="6.30E-12"
                     /gene_ontologies="GO:0006813: potassium ion transport"
                     /gene_ontologies="GO:0008324: cation transmembrane
                     transporter activity"
                     /label="ctg6_98"
                     /locus_tag="ctg6_98"
                     /protein_end="220"
                     /protein_start="151"
                     /score="45.3"
                     /tool="antismash"
                     /translation="LMAFKVTENSQLSGMTMEQFRRKFGNILVCTIHRQGELIIPDGNA
                     TMQIGDKIYVTGKRVDMALFHSYI"
     PFAM_domain     complement(1076..1435)
                     /aSDomain="TrkA_N"
                     /aSTool="clusterhmmer"
                     /database="34.0"
                     /db_xref="PF02254.20"
                     /db_xref="GO:0006813"
                     /description="TrkA-N domain"
                     /detection="hmmscan"
                     /domain_id="clusterhmmer_ctg6_98_0001"
                     /evalue="2.70E-24"
                     /gene_ontologies="GO:0006813: potassium ion transport"
                     /label="ctg6_98"
                     /locus_tag="ctg6_98"
                     /protein_end="122"
                     /protein_start="2"
                     /score="85.7"
                     /tool="antismash"
                     /translation="IIVVGAGKVGTALCRSLVEEKHDVILIEEKEEVLKRLSKRYDVMG
                     FAGNGANFKILEQAEVSNCDVFIAMTDKDEVNMISAVLAKQMGAKETIVRVRNPEYSNA
                     YFKDKNFLGFSLVVNP"
     CDS             1719..2228
                     /locus_tag="ctg6_99"
                     /transl_table=11
                     /translation="MSRNHIVLFEPRIPQNTGNIARTCAATNSPLHIIRPMGFPIDDKK
                     MKRAGLDYWDKLDITYYDNLADFMSKNQEGRLHLVTKFADKTYSEEAYADGEDHYFMFG
                     REDTGLPEDFMREHPEKAIRIPMNDEHVRSLNVSNTVCMIVYEALRQQQFEGLELSHRY
                     QHDKLK"
     PFAM_domain     1731..2156
                     /aSDomain="SpoU_methylase"
                     /aSTool="clusterhmmer"
                     /database="34.0"
                     /db_xref="PF00588.21"
                     /db_xref="GO:0003723"
                     /db_xref="GO:0006396"
                     /db_xref="GO:0008173"
                     /description="SpoU rRNA Methylase family"
                     /detection="hmmscan"
                     /domain_id="clusterhmmer_ctg6_99_0005"
                     /evalue="1.70E-30"
                     /gene_ontologies="GO:0003723: RNA binding"
                     /gene_ontologies="GO:0006396: RNA processing"
                     /gene_ontologies="GO:0008173: RNA methyltransferase
                     activity"
                     /label="ctg6_99"
                     /locus_tag="ctg6_99"
                     /protein_end="146"
                     /protein_start="4"
                     /score="106.1"
                     /tool="antismash"
                     /translation="HIVLFEPRIPQNTGNIARTCAATNSPLHIIRPMGFPIDDKKMKRA
                     GLDYWDKLDITYYDNLADFMSKNQEGRLHLVTKFADKTYSEEAYADGEDHYFMFGREDT
                     GLPEDFMREHPEKAIRIPMNDEHVRSLNVSNTVCMIVY"
     CDS             2539..3096
                     /locus_tag="ctg6_100"
                     /transl_table=11
                     /translation="MTNTRKLAYIAILSAVSFLLLYFSFPLIPAADFLKVDFSILPVLI
                     ALVIFDFKSAIGVLLLRSLLKLLLNNGGPGSMIGLPMNFVALGVFVWGLSYFWKKNQTS
                     KNYILGSVLGTVLLTVVMVILNYIYAVPLYAKFANFDIAQFIGLYKYLFAMVVPFNLLE
                     GLIFAVAFALIYAPLKSILVKL"
     PFAM_domain     2551..3063
                     /aSDomain="ECF_trnsprt"
                     /aSTool="clusterhmmer"
                     /database="34.0"
                     /db_xref="PF12822.9"
                     /db_xref="GO:0022857"
                     /description="ECF transporter, substrate-specific
                     component"
                     /detection="hmmscan"
                     /domain_id="clusterhmmer_ctg6_100_0006"
                     /evalue="2.00E-24"
                     /gene_ontologies="GO:0022857: transmembrane transporter
                     activity"
                     /label="ctg6_100"
                     /locus_tag="ctg6_100"
                     /protein_end="175"
                     /protein_start="4"
                     /score="86.7"
                     /tool="antismash"
                     /translation="RKLAYIAILSAVSFLLLYFSFPLIPAADFLKVDFSILPVLIALVI
                     FDFKSAIGVLLLRSLLKLLLNNGGPGSMIGLPMNFVALGVFVWGLSYFWKKNQTSKNYI
                     LGSVLGTVLLTVVMVILNYIYAVPLYAKFANFDIAQFIGLYKYLFAMVVPFNLLEGLIF
                     AVAFALIY"
     CDS             3099..3749
                     /locus_tag="ctg6_101"
                     /transl_table=11
                     /translation="MKHKHTHYIYASFALLLFVALGYMVKFYPEVLTGFDSNIQTWVRG
                     GLPAGLTRFFKTITMLGNTPVQAIIAIVAVIWLYLRQYKSEAIFVGASGLLASILIVSL
                     KYIYQRQRPSITHLVHASGYSFPSGHSLGTFMILGAIAIVLAQRLEKKESKIVVYAITG
                     LLIFLVGLSRIYVGVHYPTDVLAGFTLAFGLLNAIYPTYDRIRFEWRFQSKQK"
     PFAM_domain     3375..3710
                     /aSDomain="PAP2"
                     /aSTool="clusterhmmer"
                     /database="34.0"
                     /db_xref="PF01569.23"
                     /description="PAP2 superfamily"
                     /detection="hmmscan"
                     /domain_id="clusterhmmer_ctg6_101_0007"
                     /evalue="2.80E-22"
                     /label="ctg6_101"
                     /locus_tag="ctg6_101"
                     /protein_end="204"
                     /protein_start="92"
                     /score="79.1"
                     /tool="antismash"
                     /translation="SGLLASILIVSLKYIYQRQRPSITHLVHASGYSFPSGHSLGTFMI
                     LGAIAIVLAQRLEKKESKIVVYAITGLLIFLVGLSRIYVGVHYPTDVLAGFTLAFGLLN
                     AIYPTYDR"
     CDS             3927..4826
                     /locus_tag="ctg6_102"
                     /transl_table=11
                     /translation="LNIKDSIGLRIKTERECQQMSREVLCLDGAELTVRQLIRIEKGES
                     LPSLDKLSYIAKRLGKNMTDLLDHDNITIPDEYYEMKNRLIKFPTYRNPERIKAKLALI
                     EEVYEKFFELLPEEELLTLDILENILSFTSWEESPKVEEIYEDLFEQVKRKRKFSTNDL
                     LVIDYYFFHLYGRKQYDKKLFERIVKRVLNQEIWTDDVYNIVLFNDLMAIAALKIFHNS
                     FSDFLTVVDKALAVIEKSQFYSYKPSVFVLKAKYELLHKGNKKEAAENYDKAIMFASVL
                     EDSVLEESIKAGKAADGL"
     PFAM_domain     4149..4802
                     /aSDomain="ComR_TPR"
                     /aSTool="clusterhmmer"
                     /database="34.0"
                     /db_xref="PF18710.3"
                     /description="ComR tetratricopeptide"
                     /detection="hmmscan"
                     /domain_id="clusterhmmer_ctg6_102_0008"
                     /evalue="2.00E-75"
                     /label="ctg6_102"
                     /locus_tag="ctg6_102"
                     /protein_end="292"
                     /protein_start="74"
                     /score="253.3"
                     /tool="antismash"
                     /translation="PDEYYEMKNRLIKFPTYRNPERIKAKLALIEEVYEKFFELLPEEE
                     LLTLDILENILSFTSWEESPKVEEIYEDLFEQVKRKRKFSTNDLLVIDYYFFHLYGRKQ
                     YDKKLFERIVKRVLNQEIWTDDVYNIVLFNDLMAIAALKIFHNSFSDFLTVVDKALAVI
                     EKSQFYSYKPSVFVLKAKYELLHKGNKKEAAENYDKAIMFASVLEDSVLEESIKA"
     CDS             5001..7097
                     /gene_functions="biosynthetic (rule-based-clusters)
                     RiPP-like: TIGR01193"
                     /gene_functions="biosynthetic-additional
                     (rule-based-clusters) Peptidase_C39"
                     /gene_functions="transport (smcogs) SMCOG1288:ABC
                     transporter related protein (Score: 307.1; E-value:
                     4.1e-93)"
                     /gene_kind="biosynthetic"
                     /locus_tag="ctg6_103"
                     /sec_met_domain="TIGR01193 (E-value: 2.1e-260, bitscore:
                     859.3, seeds: 5, tool: rule-based-clusters)"
                     /sec_met_domain="Peptidase_C39 (E-value: 1.4e-44, bitscore:
                     144.4, seeds: 36, tool: rule-based-clusters)"
                     /transl_table=11
                     /translation="MSKYPYISQVDQRDCGVAALAMILKHYGSSYSLAYLRELAQTSRE
                     GTSALGLVEAAKQLGLETQAIRADLDLFKQENLSYPFIVHVVKEGGLQHYYTVFGQIKG
                     QLVIGDPDPSKKVIKMPLEEFAKEWTGVALFFVPGEAYTKYKEDVPGLLSFLPILFRRK
                     GLIAVIVLLSFLVTLVNIIGSYYLQAIIDRLIPQGAYNLLTMISIGLCISYLAQQVFTF
                     FKDYLLHRLGNYLSIAVILPYIKHVLSLPISFFSSRRTGEITSRFGDANTIIDALASTI
                     LSIFLDVTIVMTLAVALIVQNQSLFVMTLTVVPLYVLIILAFYKLFEKENYQLMEANSQ
                     VNTAVIDDLRGIETLKSLRVEERRYREIEVKFHDYLRKSLSKAKWQLTQDGLKTGVQLV
                     SNVFILWYGTQLVMERQLSAGQLITYNMLLNYFTTPLINIINLQSKIQQAKVANNRLQE
                     VYVVDKEEKGKLKELSFKQLAFKGVSHRFSYQQETLSKIDLTIHKGEKIALMGKSGSGK
                     TTLAKMLSGYYTKSSGHVTLDKDAISHAELRQMVTYVPQQTYVFTGTILENLLLGFEGE
                     VDEKKLLKVCQQADILEDIQKMPLGFQTQVSEDGGLSGGQKQRLAIARALLSKQPILIF
                     DEATSGLDSDTETRVMANLAKIKRTMIFIAHRNSVRQHVSRVVTMVSGQIESDSANFNP
                     FQFI"
     PFAM_domain     5007..5417
                     /aSDomain="Peptidase_C39"
                     /aSTool="clusterhmmer"
                     /database="34.0"
                     /db_xref="PF03412.17"
                     /db_xref="GO:0005524"
                     /db_xref="GO:0006508"
                     /db_xref="GO:0008233"
                     /db_xref="GO:0016021"
                     /description="Peptidase C39 family"
                     /detection="hmmscan"
                     /domain_id="clusterhmmer_ctg6_103_0009"
                     /evalue="1.70E-42"
                     /gene_ontologies="GO:0005524: ATP binding"
                     /gene_ontologies="GO:0006508: proteolysis"
                     /gene_ontologies="GO:0008233: peptidase activity"
                     /gene_ontologies="GO:0016021: integral component of
                     membrane"
                     /label="ctg6_103"
                     /locus_tag="ctg6_103"
                     /protein_end="139"
                     /protein_start="2"
                     /score="144.4"
                     /tool="antismash"
                     /translation="KYPYISQVDQRDCGVAALAMILKHYGSSYSLAYLRELAQTSREGT
                     SALGLVEAAKQLGLETQAIRADLDLFKQENLSYPFIVHVVKEGGLQHYYTVFGQIKGQL
                     VIGDPDPSKKVIKMPLEEFAKEWTGVALFFVPG"
     aSDomain        5025..7055
                     /aSDomain="TIGR01193"
                     /aSTool="tigrfam"
                     /description="bacteriocin_ABC: ABC-type bacteriocin
                     transporter"
                     /detection="hmmscan"
                     /domain_id="TIGRFam_ctg6_103_0001"
                     /evalue="6.00E-259"
                     /identifier="TIGR01193"
                     /label="ctg6_103"
                     /locus_tag="ctg6_103"
                     /protein_end="685"
                     /protein_start="8"
                     /score="859.3"
                     /tool="antismash"
                     /translation="QVDQRDCGVAALAMILKHYGSSYSLAYLRELAQTSREGTSALGLV
                     EAAKQLGLETQAIRADLDLFKQENLSYPFIVHVVKEGGLQHYYTVFGQIKGQLVIGDPD
                     PSKKVIKMPLEEFAKEWTGVALFFVPGEAYTKYKEDVPGLLSFLPILFRRKGLIAVIVL
                     LSFLVTLVNIIGSYYLQAIIDRLIPQGAYNLLTMISIGLCISYLAQQVFTFFKDYLLHR
                     LGNYLSIAVILPYIKHVLSLPISFFSSRRTGEITSRFGDANTIIDALASTILSIFLDVT
                     IVMTLAVALIVQNQSLFVMTLTVVPLYVLIILAFYKLFEKENYQLMEANSQVNTAVIDD
                     LRGIETLKSLRVEERRYREIEVKFHDYLRKSLSKAKWQLTQDGLKTGVQLVSNVFILWY
                     GTQLVMERQLSAGQLITYNMLLNYFTTPLINIINLQSKIQQAKVANNRLQEVYVVDKEE
                     KGKLKELSFKQLAFKGVSHRFSYQQETLSKIDLTIHKGEKIALMGKSGSGKTTLAKMLS
                     GYYTKSSGHVTLDKDAISHAELRQMVTYVPQQTYVFTGTILENLLLGFEGEVDEKKLLK
                     VCQQADILEDIQKMPLGFQTQVSEDGGLSGGQKQRLAIARALLSKQPILIFDEATSGLD
                     SDTETRVMANLAKIKRTMIFIAHRNSVRQHVSRVVTMVSGQI"
     PFAM_domain     5499..6308
                     /aSDomain="ABC_membrane"
                     /aSTool="clusterhmmer"
                     /database="34.0"
                     /db_xref="PF00664.25"
                     /db_xref="GO:0005524"
                     /db_xref="GO:0016021"
                     /db_xref="GO:0042626"
                     /db_xref="GO:0055085"
                     /description="ABC transporter transmembrane region"
                     /detection="hmmscan"
                     /domain_id="clusterhmmer_ctg6_103_0010"
                     /evalue="3.40E-52"
                     /gene_ontologies="GO:0005524: ATP binding"
                     /gene_ontologies="GO:0016021: integral component of
                     membrane"
                     /gene_ontologies="GO:0042626: ATPase-coupled transmembrane
                     transporter activity"
                     /gene_ontologies="GO:0055085: transmembrane transport"
                     /label="ctg6_103"
                     /locus_tag="ctg6_103"
                     /protein_end="436"
                     /protein_start="166"
                     /score="177.9"
                     /tool="antismash"
                     /translation="AVIVLLSFLVTLVNIIGSYYLQAIIDRLIPQGAYNLLTMISIGLC
                     ISYLAQQVFTFFKDYLLHRLGNYLSIAVILPYIKHVLSLPISFFSSRRTGEITSRFGDA
                     NTIIDALASTILSIFLDVTIVMTLAVALIVQNQSLFVMTLTVVPLYVLIILAFYKLFEK
                     ENYQLMEANSQVNTAVIDDLRGIETLKSLRVEERRYREIEVKFHDYLRKSLSKAKWQLT
                     QDGLKTGVQLVSNVFILWYGTQLVMERQLSAGQLITYNMLLNYFTTPL"
     PFAM_domain     6480..6920
                     /aSDomain="ABC_tran"
                     /aSTool="clusterhmmer"
                     /database="34.0"
                     /db_xref="PF00005.29"
                     /db_xref="GO:0005524"
                     /description="ABC transporter"
                     /detection="hmmscan"
                     /domain_id="clusterhmmer_ctg6_103_0011"
                     /evalue="2.20E-30"
                     /gene_ontologies="GO:0005524: ATP binding"
                     /label="ctg6_103"
                     /locus_tag="ctg6_103"
                     /protein_end="640"
                     /protein_start="493"
                     /score="106.0"
                     /tool="antismash"
                     /translation="LSKIDLTIHKGEKIALMGKSGSGKTTLAKMLSGYYTKSSGHVTLD
                     KDAISHAELRQMVTYVPQQTYVFTGTILENLLLGFEGEVDEKKLLKVCQQADILEDIQK
                     MPLGFQTQVSEDGGLSGGQKQRLAIARALLSKQPILIFDEATS"
     CDS             7208..7540
                     /locus_tag="ctg6_104"
                     /transl_table=11
                     /translation="MLEAYKNFWLGYLDFYGRTKRSDYWWVVLINGIIGSLIFLLMDLL
                     GETRAAGFTLTAFILFIVATALPTISMQIRRLRDANFNVAWIVLKATPLLVVLWVMYAF
                     PTRDSK"
     PFAM_domain     7241..7522
                     /aSDomain="DUF805"
                     /aSTool="clusterhmmer"
                     /database="34.0"
                     /db_xref="PF05656.16"
                     /db_xref="GO:0016021"
                     /description="Protein of unknown function (DUF805)"
                     /detection="hmmscan"
                     /domain_id="clusterhmmer_ctg6_104_0012"
                     /evalue="3.00E-15"
                     /gene_ontologies="GO:0016021: integral component of
                     membrane"
                     /label="ctg6_104"
                     /locus_tag="ctg6_104"
                     /protein_end="105"
                     /protein_start="11"
                     /score="56.6"
                     /tool="antismash"
                     /translation="YLDFYGRTKRSDYWWVVLINGIIGSLIFLLMDLLGETRAAGFTLT
                     AFILFIVATALPTISMQIRRLRDANFNVAWIVLKATPLLVVLWVMYAFP"
     CDS             complement(7591..8982)
                     /locus_tag="ctg6_105"
                     /transl_table=11
                     /translation="METNNYTTNLQLVSQEYSDEKTSLQTKTKKLLEYFSPKDIWKIKG
                     LIVAYLVACFLYVTYLTHFSFAFPATVVLISTIELGCRLLGGKAKGMRLESAIFMVTSL
                     LQGLQISLWGLHDNWGSAQILCLHTSILLYLMARTGQSSQDRLGIMVWLDLIYTSCIFP
                     LKYFFIGAWTLLYKTAPKQELSEEEKHAVQNHKWMILISIMIALVLTVFAASQLSQVLP
                     AFGQLWQQFFQTLATLLDFTITFKDNGLLFSRLITSIPLALGLFAQLGATYLAKEKPLS
                     QKRFEGRLKTTRQFPKVAAYIVLGSLCLTYALFILTATSQMGELLSLNQVNIPAHQASH
                     IAVQGFWQLVRVSTLNLGILAGLYIFSKENFFTHKGLRLLSTLLFTFASLFALIAGWKL
                     FGVYIALYGVTPRRLLSGWFVTVLFIWCVLTLIRLYKPIQATRLAVFYATISFTLVSLL
                     GSFIL"
     PFAM_domain     complement(7612..8049)
                     /aSDomain="DUF4173"
                     /aSTool="clusterhmmer"
                     /database="34.0"
                     /db_xref="PF13777.8"
                     /description="Domain of unknown function (DUF4173)"
                     /detection="hmmscan"
                     /domain_id="clusterhmmer_ctg6_105_0013"
                     /evalue="3.30E-13"
                     /label="ctg6_105"
                     /locus_tag="ctg6_105"
                     /protein_end="457"
                     /protein_start="311"
                     /score="49.6"
                     /tool="antismash"
                     /translation="ALFILTATSQMGELLSLNQVNIPAHQASHIAVQGFWQLVRVSTLN
                     LGILAGLYIFSKENFFTHKGLRLLSTLLFTFASLFALIAGWKLFGVYIALYGVTPRRLL
                     SGWFVTVLFIWCVLTLIRLYKPIQATRLAVFYATISFTLVSL"
     PFAM_domain     9390..9896
                     /aSDomain="AmiS_UreI"
                     /aSTool="clusterhmmer"
                     /database="34.0"
                     /db_xref="PF02293.17"
                     /db_xref="GO:0016020"
                     /description="AmiS/UreI family transporter"
                     /detection="hmmscan"
                     /domain_id="clusterhmmer_ctg6_106_0014"
                     /evalue="1.30E-60"
                     /gene_ontologies="GO:0016020: membrane"
                     /label="ctg6_106"
                     /locus_tag="ctg6_106"
                     /protein_end="169"
                     /protein_start="0"
                     /score="204.3"
                     /tool="antismash"
                     /translation="MLGVILLYVGMVLMSNGLHRLEGIPDKSNVVMNIFTGGLGLILNI
                     IVIAYGACTGQDAEWFYGSATGLLFAFTYLYSAINTIFDFDQRLYGWFSLFVAINTLPA
                     GILCLTSGYGGNAWYGIIWFLWGILWLTAFIEINLKKNLGKFVPYLAIFEGIVTAWIPG
                     LLMLWG"
     CDS             9390..9905
                     /locus_tag="ctg6_106"
                     /transl_table=11
                     /translation="MLGVILLYVGMVLMSNGLHRLEGIPDKSNVVMNIFTGGLGLILNI
                     IVIAYGACTGQDAEWFYGSATGLLFAFTYLYSAINTIFDFDQRLYGWFSLFVAINTLPA
                     GILCLTSGYGGNAWYGIIWFLWGILWLTAFIEINLKKNLGKFVPYLAIFEGIVTAWIPG
                     LLMLWGKW"
     PFAM_domain     9930..10226
                     /aSDomain="Urease_gamma"
                     /aSTool="clusterhmmer"
                     /database="34.0"
                     /db_xref="PF00547.20"
                     /db_xref="GO:0016151"
                     /db_xref="GO:0043419"
                     /description="Urease, gamma subunit"
                     /detection="hmmscan"
                     /domain_id="clusterhmmer_ctg6_107_0015"
                     /evalue="3.20E-44"
                     /gene_ontologies="GO:0016151: nickel cation binding"
                     /gene_ontologies="GO:0043419: urea catabolic process"
                     /label="ctg6_107"
                     /locus_tag="ctg6_107"
                     /protein_end="99"
                     /protein_start="0"
                     /score="149.4"
                     /tool="antismash"
                     /translation="MQLTMREQEKMMISLAAMIAQRRKDKGIKLNHPEAVALITDYVLE
                     GAREGKTVAQLMDEARNLLTREDVMEGIAEMIPMIQVEATFTDSTKLVTVHDPI"
     aSDomain        9930..10229
                     /aSDomain="TIGR00193"
                     /aSTool="tigrfam"
                     /description="urease_gam: urease, gamma subunit"
                     /detection="hmmscan"
                     /domain_id="TIGRFam_ctg6_107_0002"
                     /evalue="7.10E-44"
                     /identifier="TIGR00193"
                     /label="ctg6_107"
                     /locus_tag="ctg6_107"
                     /protein_end="100"
                     /protein_start="0"
                     /score="146.2"
                     /tool="antismash"
                     /translation="MQLTMREQEKMMISLAAMIAQRRKDKGIKLNHPEAVALITDYVLE
                     GAREGKTVAQLMDEARNLLTREDVMEGIAEMIPMIQVEATFTDSTKLVTVHDPIQ"
     CDS             9930..10232
                     /locus_tag="ctg6_107"
                     /transl_table=11
                     /translation="MQLTMREQEKMMISLAAMIAQRRKDKGIKLNHPEAVALITDYVLE
                     GAREGKTVAQLMDEARNLLTREDVMEGIAEMIPMIQVEATFTDSTKLVTVHDPIQ"
     aSDomain        10244..10552
                     /aSDomain="TIGR00192"
                     /aSTool="tigrfam"
                     /description="urease_beta: urease, beta subunit"
                     /detection="hmmscan"
                     /domain_id="TIGRFam_ctg6_108_0003"
                     /evalue="1.70E-45"
                     /identifier="TIGR00192"
                     /label="ctg6_108"
                     /locus_tag="ctg6_108"
                     /protein_end="103"
                     /protein_start="0"
                     /score="151.4"
                     /tool="antismash"
                     /translation="MIPGEYHVASEPIDYNGGYEAISLEVKNVGDRAAQVGSHYHFYEA
                     NEAGLQFDREKARGKRLDIPAGTAIRFEPGETKTVQLIDFGGKRRIFGFNNKVNGFLD"
     CDS             10244..10555
                     /locus_tag="ctg6_108"
                     /transl_table=11
                     /translation="MIPGEYHVASEPIDYNGGYEAISLEVKNVGDRAAQVGSHYHFYEA
                     NEAGLQFDREKARGKRLDIPAGTAIRFEPGETKTVQLIDFGGKRRIFGFNNKVNGFLD"
     PFAM_domain     10250..10543
                     /aSDomain="Urease_beta"
                     /aSTool="clusterhmmer"
                     /database="34.0"
                     /db_xref="PF00699.22"
                     /db_xref="GO:0035550"
                     /db_xref="GO:0043419"
                     /description="Urease beta subunit"
                     /detection="hmmscan"
                     /domain_id="clusterhmmer_ctg6_108_0016"
                     /evalue="2.20E-41"
                     /gene_ontologies="GO:0035550: urease complex"
                     /gene_ontologies="GO:0043419: urea catabolic process"
                     /label="ctg6_108"
                     /locus_tag="ctg6_108"
                     /protein_end="100"
                     /protein_start="2"
                     /score="139.9"
                     /tool="antismash"
                     /translation="PGEYHVASEPIDYNGGYEAISLEVKNVGDRAAQVGSHYHFYEANE
                     AGLQFDREKARGKRLDIPAGTAIRFEPGETKTVQLIDFGGKRRIFGFNNKVNG"
ORIGIN
        1 gagcgacgat aagtggtaca accaagagag cagcctcaat cagtaggagc ttggcaataa
       61 gaaaacggac aatagatcga ttcatggcaa cttacctctt caacaagtcg taaatgtgag
      121 ttacattttg taagagtgta acgaccacga ttttatcccc aatagcgagt ctgtcttctc
      181 ccgttgggaa aatagatttt ccattgcgga taatagcagc gataaggaca ccgttagcaa
      241 attcaagctc agaaagtttc tttccggcga ttttgttatt ttccttaatt tggaattgca
      301 aggtttcgat acgaccatta gccacatggt gaagggcatc aagactagag tctttggcat
      361 taaaacgccc gcgtacaaag tgcattacag tgtcaacagc gatactctta ggagtgacaa
      421 ttgttgttgt ctcacgtgga tcgataatct ctaagagact agtacggtta accttagtaa
      481 tattcttatg aataccaagg ctttcgagga acatagaggt aatgatattt tcctcatcga
      541 ctccggttag ggtagctacg gcatcataac tggctgcact ttcctcgaga agaaggtctt
      601 tagcagtacc gtcacctaag ataacagaaa cttcagggaa gacctgacta aaggtttgcg
      661 cacggtccat tttttgctca atcaatttga ccttaatacg attgtttttc aagatattga
      721 gcaagtagta ggagatgcgc ccagcaccaa tcaacaaaag ttttttgatg ctttttggct
      781 tgatgtaact gtggaaaagt gccatatcaa cacgtttacc agtgacataa atcttatccc
      841 caatttgcat ggtagcattt ccatctggaa tgatgagttc accctgacgg tgaatcgtac
      901 aaactagaat attgccgaat ttcctacgga attgttccat tgtcatacca gataattggc
      961 tattttcagt aactttaaat gccataagaa taacgcgtcc attagcaaaa gtttcaactg
     1021 atagggcgtt tggaaattca actgtattgg caatatagcg agctgttaaa agttcagggt
     1081 taactactaa tgagaatcca agaaagtttt tgtctttgaa ataagcatta gagtattctg
     1141 ggttacgtac gcgaacaata gtttctttgg cacccatttg tttagccaga accgctgaaa
     1201 tcatgttcac ttcatcttta tcggtcattg cgataaagac gtcacagttg ctaacctcgg
     1261 cttgttccaa aattttaaaa ttagccccat ttccagcaaa gcccataaca tcatagcgtt
     1321 tgctgaggcg tttgaggacc tcttcctttt cttcaattaa aataacatcg tgcttctctt
     1381 caacaagaga acgacagagt gcggtaccga ccttaccggc acctacgaca ataatacgca
     1441 tgagttacct ccaaataatc attactatga tactctattt tagcggaaaa atcatccttt
     1501 tcagctagct ttatcaacca ttcctattta agtgaataaa ggtaaaattt ttctttaaat
     1561 tgtcttgact tttagaccag aagtgctaaa atatattcaa agattcgtta ttttaaatct
     1621 aacctgtcat gatttaagct aatgaacgtc cacaaccatg tcgtctgctg agcttgactc
     1681 cgggcgacat ggtatttttt atgtctagga gaattgagat gtcacgtaat catattgtct
     1741 tgtttgaacc tcgtattcca caaaacaccg gaaatattgc acgtacctgt gcagcgacta
     1801 atagccctct tcatatcatc cgtcctatgg gctttccaat tgatgacaag aaaatgaaac
     1861 gtgcaggttt agactactgg gataagcttg acatcactta ttatgacaat ttggcagatt
     1921 tcatgtctaa aaatcaagag ggtcgtttgc atttagtcac gaaatttgcg gataagactt
     1981 attcagaaga ggcctatgcc gatggtgagg accactattt tatgtttggt cgtgaggata
     2041 caggcctacc tgaagatttt atgcgtgagc atcctgaaaa agctattcgt attccgatga
     2101 atgatgaaca tgtgcgtagt ctaaatgtgt ccaatactgt ttgtatgatt gtttacgaag
     2161 cgcttcgcca gcaacaattt gaggggctag agctgagtca ccgttatcag catgataaat
     2221 taaaatagat acttcatttt gttttgaaag aataattata gtcattgact atcaacagat
     2281 tagaaatcca taatttgaaa accttgtcac caaggttttt ttatgttatc cttaaaaggt
     2341 cttcagggca gggtgaaact cccgaccggc ggtgattctt tggataagtc cgcgagcgca
     2401 agctgatgag gtgtgattcc tcaaccgaca gtacagtctg gatggaagaa gaccagtctt
     2461 tttgcgtagg ctttttttgg catgggcaaa tccattggga acttctttca aattgttaaa
     2521 atttggagga atttttttat gacaaacaca cgtaaattgg cttacattgc cattttatcc
     2581 gcagtttcat tcttgttgct ttatttttca tttccattga ttccagcagc agattttttg
     2641 aaggttgatt tttcaatcct tcctgttctt attgccttgg ttatctttga ttttaagagt
     2701 gccattggtg ttctcttgct tcgttcattg ttgaagctct tgctaaacaa tggtggacca
     2761 ggatcaatga ttggacttcc tatgaatttt gttgctctag gcgtctttgt ttggggccta
     2821 agctattttt ggaagaaaaa tcaaacaagc aagaattata ttcttggttc tgttttagga
     2881 actgtcttgc ttacagttgt tatggttatt cttaactata tttatgcagt accactctat
     2941 gctaaatttg ccaactttga tattgcgcaa tttataggtc tctataaata ccttttcgct
     3001 atggtagtac ctttcaattt acttgaaggt ttgatttttg cagtagcctt tgctttgatt
     3061 tatgctccac ttaagtctat tctagtaaaa ttataaatat gaaacacaaa cacacacatt
     3121 atatttatgc ttcttttgcc ttattgttat ttgttgctct cggttatatg gttaagttct
     3181 accctgaagt cttgacagga tttgatagca acattcaaac ttgggttcga ggaggcttac
     3241 cagcaggatt gacacgcttt tttaaaacta ttaccatgct tgggaatacg cctgtacagg
     3301 ctattattgc aatcgtagca gtcatctggc tttatctacg tcagtataaa tcagaagcta
     3361 tctttgtggg agccagtggg cttctcgcta gtatcttgat tgtaagtttg aagtatattt
     3421 atcagcgtca gcgcccatca attacgcatt tagtgcatgc tagtggttat tctttcccta
     3481 gtggtcattc tttgggaact tttatgattc ttggagcaat tgccattgtc cttgctcagc
     3541 gtttggagaa aaaagaatct aaaatagtag tttatgctat tactggactt cttattttcc
     3601 ttgttggact ttcgcgtatt tatgtgggtg tgcattatcc aacagatgtt ttagctggct
     3661 ttaccttagc ctttgggttg cttaatgcga tttatccaac ttatgaccgc attcgctttg
     3721 aatggcgatt ccaaagtaaa cagaaataaa aaaacatgta gttttgaact gcatgttttt
     3781 tgatacaaag gaaggtcctt cctatataaa atgtataaaa atagcttatt ttcactatta
     3841 ttctgttaaa aatgcattaa ctatatatta attatattac aattatgata taatgttttt
     3901 aaaattttga aataaaggag agtctcttga acataaaaga cagcattgga ctaagaatca
     3961 aaactgagcg tgaatgtcag cagatgtcac gtgaagtgct atgtttagat ggtgcggaat
     4021 tgactgttcg tcagttaatt cgcattgaaa aaggggagtc gctcccgtct ttggataaat
     4081 tatcttatat tgcaaaacgt ctaggaaaaa atatgaccga tttattggat catgataata
     4141 ttactatccc tgacgaatac tacgagatga agaatcgtct gattaagttt ccaacgtata
     4201 gaaatccaga aagaataaag gctaaacttg ccttaattga ggaggtttat gagaaattct
     4261 ttgaacttct cccagaagaa gaattgttaa ctctagatat tttggaaaat attttgagtt
     4321 ttactagttg ggaagagagt cctaaagttg aggagatata tgaagactta tttgaacaag
     4381 tcaaaaggaa gaggaaattc tcaactaacg atttattagt tattgactac tatttcttcc
     4441 atctttatgg aagaaaacag tatgataaaa aactttttga aagaatcgta aagagagtat
     4501 taaatcagga aatttggaca gatgatgtct ataatattgt tttgtttaat gatttgatgg
     4561 ctatcgctgc tttgaagatt tttcacaatt ccttctcaga cttcttaaca gttgtggata
     4621 aagccttagc tgttatagaa aaatcacaat tttatagtta taaacctagt gtttttgttc
     4681 tcaaagccaa atatgaactt cttcataaag gaaacaagaa agaggctgca gaaaattacg
     4741 ataaggccat aatgtttgct tccgttttag aagactcggt gctagaagaa agtataaagg
     4801 caggtaaagc ggcagatggt ttatagaaat ggtggtgaca taaatgtcac tactttttta
     4861 atggttaaat gtttactata gaaacataac taacagttaa aaggagtttt attttgaaaa
     4921 aactaaaatt atttacacta ttctcactac ttatcactat cttgccttat tttgcaggtt
     4981 gtctttaata aggggtcacc atgtcaaaat atccatatat ttcacaggtt gatcagcgtg
     5041 attgtggtgt cgctgccttg gccatgattc ttaaacacta tggttcatct tatagtttag
     5101 cttatttgcg agagttggct cagacttctc gtgaaggtac ttctgcgctt ggtttggtgg
     5161 aagcggccaa gcagttgggt cttgaaactc aggctattcg tgcggattta gacttgttta
     5221 aacaagaaaa cctatcttat ccttttattg tacatgtggt taaagaaggt gggctgcaac
     5281 attattatac ggtgtttggt caaatcaagg ggcagcttgt tattggtgat ccagatccta
     5341 gcaagaaggt cattaaaatg cccttagagg aatttgccaa agagtggacg ggagttgctc
     5401 tcttttttgt tccaggagaa gcctatacta aatacaaaga agatgtacct ggacttcttt
     5461 catttttacc aattttgttt cgtcgtaagg gtttgattgc agttattgtc ttattaagtt
     5521 ttctagtgac ccttgttaat attattggtt cttattattt gcaagctatt atcgaccgct
     5581 tgattcctca gggggcctat aatcttctga ctatgatttc gataggctta tgtatctctt
     5641 atcttgctca acaagttttt acttttttca aagattatct tctacatcga ttgggtaatt
     5701 acctgtccat tgctgtcatt cttccttata tcaagcatgt cctttcctta cctattagtt
     5761 tctttagttc acgtcgtact ggtgaaatca cgtcacgttt tggagatgcc aacaccatta
     5821 tcgatgctct agcttcaacg attttatcga ttttcctaga tgtgaccatt gtgatgactc
     5881 tagctgtggc tcttattgta caaaatcagt cactttttgt gatgactctc acagtagttc
     5941 ctctttatgt tttaatcatt ctggcattct ataagctttt tgagaaagaa aattatcaat
     6001 tgatggaggc aaatagtcag gtcaataccg ctgttattga tgatttgcga ggcattgaaa
     6061 ccttaaaatc cttgagggtt gaggaaagac gttatcggga aattgaggtg aaattccatg
     6121 actatttgag gaagtccttg tctaaggcca agtggcaatt aacgcaggat gggttaaaga
     6181 caggggttca gttagtttct aatgtcttta tcctctggta tgggacacaa ttggtcatgg
     6241 aaaggcaact ttctgcgggt cagttgatta cctataatat gttgttgaat tattttacaa
     6301 ctcctttaat taatatcatc aatctccaat ctaaaattca gcaagccaaa gtcgccaata
     6361 atcgtcttca agaagtttat gttgtggaca aggaagaaaa aggaaaactt aaagagttat
     6421 cttttaaaca acttgctttt aaaggagtca gtcaccgttt tagttatcag caagagactc
     6481 ttagtaagat tgatttaacg attcataagg gtgagaaaat cgccctcatg ggtaaaagtg
     6541 gatctggaaa aacgacctta gctaaaatgt tgtcaggtta ttatacgaaa tctagtggtc
     6601 atgtaaccct agataaagat gctattagcc atgcggagtt gcgtcaaatg gtgacttacg
     6661 ttccccagca gacctatgtg tttacgggga cgattttaga gaatcttcta ttaggatttg
     6721 aaggagaagt tgacgagaaa aagcttctta aagtttgcca acaagctgat atcttagagg
     6781 atattcaaaa aatgccacta ggctttcaga cccaagtatc tgaagacggt ggtctatcag
     6841 gcggtcaaaa acaaagatta gctatagcga gggctctctt gtccaaacag cctatcttga
     6901 tttttgacga agctaccagt ggtctcgata gtgatactga aaccagggtc atggctaatc
     6961 ttgctaagat taaacgaaca atgattttta ttgctcaccg caatagtgta cgtcaacatg
     7021 tcagtcgtgt agtgaccatg gtgagtggcc agattgagtc agacagtgct aatttcaatc
     7081 cattccagtt tatttaaaat aatcttccta ttatgtatgt agataactta agaagtctaa
     7141 attttcacat cttgcaccta tcttattaat atagtatact ggtaacagac tattaagagg
     7201 tgtaaacatg ttagaggcat ataaaaattt ttggttaggc tatctcgatt tttatggtcg
     7261 tacaaaacga tcagactatt ggtgggttgt cttgattaat ggaattatcg gtagtttgat
     7321 tttcctactg atggacttac ttggggaaac aagagctgct ggctttacat tgacagcttt
     7381 cattctattt atagtagcaa cggcgcttcc taccatttct atgcagattc gtcgtctacg
     7441 tgatgccaat ttcaatgttg cttggattgt attaaaagcg acaccactac tagtagtact
     7501 ttgggtgatg tatgcctttc ctacaagaga ttcaaaataa ctccaatata aaaagggtga
     7561 aactagttaa tctagttcca ctcttttttc ttataaaata aagctaccta agaggctaac
     7621 caaggtgaag ctgatagttg cataaaatac agcgagacgg gtcgcctgga taggtttata
     7681 aagtctaata agtgttagga cacaccaaat aaagagtact gtgacaaacc aacctgatag
     7741 taagcgacgt ggcgttacac catagagtgc tatataaacg ccaaagagtt tccagccggc
     7801 gataagggca aagaggctag caaaagtaaa gagtagggta ctcaacaaac gaagcccctt
     7861 gtgggtgaag aagttttctt tagaaaaaat gtaaagtcca gctaggattc ccaagttaag
     7921 ggtagagact cgaactaatt gccagaagcc ctgaacagca atatgtgagg cttgatgagc
     7981 tggaatgttg acttggttga gagaaaggag ttctcccatc tgactagtgg cagttaatat
     8041 gaatagggca taagtaaggc agaggcttcc gagtacgata taagctgcta cttttggaaa
     8101 ctgacgggtt gttttaagac ggccttcaaa tcgtttttga ctaagtggct tttcttttgc
     8161 caaataggtt gcaccgagtt gagcaaaaag tcctagagcc agagggatac tggttattaa
     8221 acgagagaac aataatccgt tatccttgaa ggtgatagtg aaatcaagta gagtagcaag
     8281 tgtctggaag aactgttgcc aaagttgtcc gaaagcaggc aagacctgac taagctgact
     8341 agcagcgaat acagtcagta ccaaggcaat catgatacta atgagaatca tccatttgtg
     8401 gttctgaact gcgtgttttt cttcttcaga gagctcttgt ttaggtgctg ttttatagag
     8461 tagtgtccag gctccgataa agaaatattt cagtgggaag atgcagctag tgtatatgag
     8521 gtctagccaa accataattc ccaaacggtc ttgactactt tgtccagtac gtgccattaa
     8581 gtaaaggagg atactcgtat gaaggcaaag aatctgagcg ctcccccagt tgtcgtgcag
     8641 accccaaaga ctaatttgta aaccttgtag tagactagtg accataaata ttgccgattc
     8701 aagtcgcatt ccctttgctt ttccacctaa tagacgacag cccagttcaa tcgtacttat
     8761 caagacaacg gttgctggaa aggcaaagga aaaatgggtc aagtaagtga catataggaa
     8821 gcaggccacg agataggcga caatcagtcc cttaattttc caaatgtctt ttggtgaaaa
     8881 atattccaag agtttcttgg ttttggtttg aagactagtc ttttcgtcgg aatattcctg
     8941 ggagactagc tgtaaattag tagtatagtt atttgtttcc atcataattc tccttttgga
     9001 tgttagtcca aaaaagactt tatcataaaa agtgttcgat tttgtcaccc aactgtaaaa
     9061 ttactaaaaa taggtctatg gacttaggtc tggagaatga gttggaaaaa taggtgagta
     9121 aaaaatatta tgctcacatt gaatgataga ttgtacgggc tatattgtca gaaactgtca
     9181 aatgctaaag atagtttttt agagattaac tgtttgttta tctgggattg agcaaaggac
     9241 ttctatcgag aatcaccaaa ggtgatgtca ttttttgaca ctatatgtta gattgcctac
     9301 catctaaatg ttgcaaaatt tctgaaaatt cgttgacatg tgttttcaaa gtagtatgat
     9361 aataacataa aaaaacttag gaggttctta tgttaggtgt catcctactc tatgttggta
     9421 tggttttgat gagtaatgga ctccatcgtt tagagggtat tcctgataaa tcaaatgttg
     9481 tcatgaatat ctttacgggt ggtctgggtt tgattctcaa cattattgtc attgcttacg
     9541 gagcttgtac agggcaagac gctgaatggt tttatggtag cgctactggt cttttatttg
     9601 ctttcaccta tctttactca gcgatcaata cgattttcga ttttgatcaa cgtttgtatg
     9661 ggtggtttag tttatttgtg gcaattaata cgctaccagc agggattctt tgcttaacat
     9721 ctggatacgg tggtaatgct tggtatggta ttatttggtt cttgtggggt atcctatggc
     9781 taactgcctt tattgaaatt aatcttaaga agaatctagg aaaatttgtc ccttacctag
     9841 ctatttttga aggaattgta acagcttgga ttccagggct tttgatgctt tggggcaagt
     9901 ggtaagcatt gatttaagga ggaaaaacga tgcaattgac aatgcgcgag caggaaaaaa
     9961 tgatgattag ccttgcggct atgattgctc aacgacgtaa agacaaagga atcaaattga
    10021 atcatccaga agcagttgct ttaatcactg actatgtgct tgaaggtgca agagaaggta
    10081 aaactgttgc ccaactgatg gatgaagctc gcaatctctt aacacgtgaa gatgttatgg
    10141 aaggtattgc agaaatgatt ccaatgattc aagttgaagc tacttttacg gacagtacaa
    10201 aactggttac tgttcatgat cctattcagt aaggagaagt gtaatgattc caggtgaata
    10261 ccatgtggcg agtgagccaa ttgattataa cggtggttac gaagccatta gtcttgaagt
    10321 gaaaaatgtg ggtgaccgtg ctgctcaagt gggttctcac taccattttt atgaagcaaa
    10381 cgaagctggt cttcaatttg atcgtgaaaa ggcgcgaggc aaacgtctag atattccagc
    10441 aggtacagcc attcgttttg agccaggtga aacgaaaaca gtacaactta ttgactttgg
    10501 agggaaacgt cgtatttttg gtttcaataa caaggtcaat ggtttcttag actagaaaga
    10561 ggacaaatcg atgagtttta aaatggatcg tgaagagtat gctcaacact atggaccaac
    10621 tgtaggggat agcgtacgtc ttggagatac caatcttttt gcagccattg aaaaagactt
    10681 tactgtttat ggacaggaat ctaagttcgg tggtggtaaa gttttgcgtg atggtatggg
    10741 tgttagtgct acggaaacac gtgacaatcc atcagttgtt gataccatta ttacaggtgc
    10801 aaccatcatt gactatacag gtattattaa agcagatatc ggtattcgtg atggtaagat
    10861 tgttgctatt ggtcgcggtg gtaacccaga tacaatggac aatgtggact ttgttgtggg
    10921 tgctagtaca gaagccattg ctgcagaagg tttgattgtg actgctggtg gtattgacct
    10981 ccacgtacat tatatttctg ctgaccttcc tgaatttggt ttggataatg gaattacgac
    11041 cctctttggt ggtggtactg gtcccgctga cggtagtaat gcaacaacat gtacaccagg
    11101 taaattccat attactcgta tgttgcaagc tgttgatgat atgcctgcta actttggttt
    11161 ccttgccaaa ggtgttggtt ctgagactga agtggttgaa gagcaaatta aagctggtgc
    11221 agcaggaatt aagacacacg aggactgggg tgcgacttac gcaggaattg ataattccct
    11281 taaagttgcg gataaatacg atgtttcttt tgcggtccac accgactctt tgaatgaggg
    11341 tggatttatg gaaaatactt tggaatcttt ccaaggtcgt accgttcata ccttccatac
    11401 cgaaggttct ggtggtgggc acgctccaga tattatggtc tttgcaggta aggaaaatat
    11461 tttgccatca tcaactaacc caactaaccc atatactaca aatgctattg gtgagttgtt
    11521 agatatggtt atggtttgtc accacttgga tccaaaaatc ccagaagacg tatcctttgc
    11581 cgaatcacgt gttcgtaaac aaactgtggc tgcagaagat gttcttcacg atatgggagc
    11641 ccttagtatc atgacttcag atgccatggc aatgggacgt gtcggtgaag tagcaatgcg
    11701 ttgttggcaa ctagctgata agatgaaggc tcagcgtggt ccacttgaag gggattcaga
    11761 gtttaacgat aataaccgta ttaaacgtta cgtggctaaa tatacaatta accctgccat
    11821 caccaatggt attgcagact atatcggttc tgtagaagtt ggtaaatttg cagatttggt
    11881 tatctgggaa ccagcacaat ttggtgcaaa acctaagttg gtgcttaagg gtggtatgtt
    11941 aacttatggt gttatgggtg acgctggttc aagtcttcca acacctcaac cacgtatcat
    12001 gcgtaaatta tatggtgctt acggtcaagc ggttcatgaa acaaatctta catttgtctc
    12061 tcaatatgct tatgatcacg gtatcaaaga agaaatt
//
