# Supplementary material for: Streptococcus salivarius 24SMBc Genome Analysis Reveals New Biosynthetic Gene Clusters Involved in Antimicrobial Effects on Streptococcus pneumoniae and Streptococcus pyogenes
Source: Microorganisms. 2022 Oct 16;10(10):2042. doi: 10.3390/microorganisms10102042 (PMC9610097; doi:10.3390/microorganisms10102042)
Supplement: Supplementary file 1 [file microorganisms-10-02042-s001.zip › File S3_Contig_24.19.AOI_01.gbk]

LOCUS       Contig_24.19.AOI_01            28799 bp    DNA     linear
FEATURES             Location/Qualifiers
     source          1..28799
                     /organism="unkown"
                     /mol_type="genomic DNA"
                     /strain="unkown"
     gene            complement(6319..6699)
                     /gene="orf00009"
                     /locus_tag="orf00009"
     CDS             complement(6319..6699)
                     /gene="orf00009"
                     /locus_tag="orf00009"
                     /product="Bacteriocin self-immunity protein, putative "
                     /note="Species=Streptococcus thermophilus (strain ATCC BAA
                     -250 / LMG 18311) | | I<br>match=90.48%|Evalue=1e-76<br>Un
                     iRef:<a href=http://www.uniprot.org/uniprot/Q5M2X2_STRT2>Q
                     5M2X2_STRT2</a>"
                     /translation="MSKNLRALTAIVLSQLLIEWMGFFLGIPLSKILVLTVLSSLAEI
                     LIHLFLSKKSKVTLGDKEIWHQYFLFFKKTLWLTILFVAIFIFYTITKSDSFMLYFYW
                     HIFVLFHCLGYIICLNNIKMNRKN"
     gene            complement(19166..20566)
                     /gene="orf00039"
                     /locus_tag="orf00039"
     CDS             complement(19166..20566)
                     /gene="orf00039"
                     /locus_tag="orf00039"
                     /product="DEAD-box ATP-dependent RNA helicase CshB OS=List
                     eria monocytogenes serovar 1/2a (strain ATCC BAA-679 / EGD
                     -e) OX=169963 GN=cshB PE=2 SV=1"
                     /note="Species='-'<br>match=54.05%|Evalue=3e-162<br>UniRef
                     :<a href=http://www.uniprot.org/uniprot/sp|Q8Y755|CSHB_LIS
                     MO>sp|Q8Y755|CSHB_LISMO</a>"
                     /translation="MLFFCYNDRDRLDRKEEVNMSFKDFNFKTFIQEALDEIKFKEPT
                     PVQQKLIPVVRSGRDLVGESKTGSGKTHTFLLPIFEKLNPKSGDVQVVITAPSRELAT
                     QIYQATKQIAKHSETEIRVVNYVGGTDKQRQIEKLKVAQPHIVIGTPGRIYDLVKSGD
                     LAIHKAHTFVVDEADMTMDMGFLDTVDKIAASLPKEVQILVFSATIPQKLQPFLKKYL
                     TNPVMEQIKTSTVIADTIDNWLVSTKGRNKNEQILEMLKGMQPYLAMIFVNTKERADD
                     LHSYLVSNGLKVAKIHGGIPPRERKRIMNQVKKLEFEYIVATDLAARGIDIEGVSHVI
                     NDAIPQDLSFFVHRVGRTGRNGLSGTAITLYQPSDDSDIRELEKMGITFEPKVYKDGE
                     FQDTYDRDRRANREKAYQKLDTEMIGLVKKKKKKIKPGYKKKIQWKVDEKRKRERRAA
                     NRAKGRAERKAKKQSF"
     gene            complement(18568..18943)
                     /gene="52.2;cerein_7B"
                     /locus_tag="orfblast_1"
     CDS             complement(18568..18943)
                     /gene="52.2;cerein_7B"
                     /locus_tag="orfblast_1"
                     /product="52.2;cerein_7B"
                     /note=""
                     /translation="LRLLVESTLKNPVVTLMSLLFCWLSTYNKIIAFEKRVEQNILKE
                     VVTMTTQIINNFNSLNSEDLSIIEGGGVIGCVAGTAGSAGLGFLTGTSVGTVTFPIVG
                     TVSGGAFGAxxxxxxxMATFCGV"
     gene            complement(24200..25150)
                     /gene="orf00045"
                     /locus_tag="orf00045"
     CDS             complement(24200..25150)
                     /gene="orf00045"
                     /locus_tag="orf00045"
                     /product="Ribosomal RNA small subunit methyltransferase H 
                     OS=Streptococcus thermophilus (strain CNRZ 1066) OX=299768
                      GN=rsmH PE=3 SV=2"
                     /note="Species='-'<br>match=99.68%|Evalue=0.0<br>UniRef:<a
                      href=http://www.uniprot.org/uniprot/sp|Q5LY91|RSMH_STRT1>
                     sp|Q5LY91|RSMH_STRT1</a>"
                     /translation="MTNEFHHVTVLLHETVDMLDIKPDGIYVDATLGGAGHSSYLLSQ
                     LSEKGHLYCFDQDQKAIDNAQVRLKDYIDKGMVTFIKDNFRNLKSNLEALGVSEIDGI
                     LYDLGVSSPQLDERERGFSYKQDAKLDMRMNEEASLTAYDVVNTYPYNDLVRIFFKYG
                     EDKFSKQIARKIEQARQVKPIETTTELAEIIKSAKPAKELKKKGHPAKQIFQAIRIEV
                     NDELGAADESIQEALDLLAVDGRISVITFHSLEDRLTKQIFKEASTVDVPKGLPFIPE
                     DLQPKVALVNRKPILPSQEELEANNRSHSAKLRVAKKIRK"
     gene            complement(28441..28635)
                     /gene="orf00052"
                     /locus_tag="orf00052"
     CDS             complement(28441..28635)
                     /gene="orf00052"
                     /locus_tag="orf00052"
                     /product="Inner membrane protein YhaI OS=Escherichia coli 
                     (strain K12) OX=83333 GN=yhaI PE=1 SV=1"
                     /note="Species='-'<br>match=42.42%|Evalue=1e-07<br>UniRef:
                     <a href=http://www.uniprot.org/uniprot/sp|P64592|YHAI_ECOL
                     I>sp|P64592|YHAI_ECOLI</a>"
                     /translation="MLYFFANYIPSIALQVRRLRDAGFHWALIFLSYAPVIGDIVLLV
                     LFCQPTKVEFPFNQFNNPPQ"
     gene            complement(16929..18329)
                     /gene="orf00034"
                     /locus_tag="orf00034"
     CDS             complement(16929..18329)
                     /gene="orf00034"
                     /locus_tag="orf00034"
                     /product="Uncharacterized metallophosphoesterase YunD OS=B
                     acillus subtilis (strain 168) OX=224308 GN=yunD PE=3 SV=1"
                     
                     /note="Species='-'<br>match=34.98%|Evalue=1e-83<br>UniRef:
                     <a href=http://www.uniprot.org/uniprot/sp|O32133|YUND_BACS
                     U>sp|O32133|YUND_BACSU</a>"
                     /translation="MIVKFFYSKSATIGVMKDTIRILHINDLHSHFEQYPQLKRAVDD
                     LSQTDRELIKVDLGDNVDKSHPLSDATAGRFNVAMMNELGIDYATIGNNEGIGLAKNE
                     LDCLYEQADFQPIIGNLKDKGRQPEWAKPYLIHKTKVGTKIAFLAYTFPYYITYAPNG
                     WEVLNPLTQLEEDLARPEVKDADIVVVLSHLGVRYDEQIAETYPQVNLIIGSHTHHLF
                     EEGKLINETYLAAADRYGYYLGCIDLTVKNGQLIECQIEAIPTKSYILDLDKEDETFI
                     KAMREEGHRRLAQKKVANLGRELDFDETCQLVLQAVCQETDSQLTLLNTGLIMKTLGP
                     QVTMADLQEALPHQMRMACLVVTGQELKEICREVFTKAELLKNQAIKGMGFRGKTFGE
                     VITGNFAYKNGNLLYNRRVVDSNEKFSLVLVDQYYFASYFPTIKEKEVTLLFPDLLRE
                     LVAKYLRKNGANWDKI"
     gene            10166..10270
                     /gene="sORF_7"
                     /locus_tag="sORF_7"
     CDS             10166..10270
                     /gene="sORF_7"
                     /locus_tag="sORF_7"
                     /product=""
                     /note=""
                     /translation="LCCHSNNLLKYYFLAFSLKLWFYYRLQDNKKVVT"
     gene            complement(13690..13800)
                     /gene="sORF_16"
                     /locus_tag="sORF_16"
     CDS             complement(13690..13800)
                     /gene="sORF_16"
                     /locus_tag="sORF_16"
                     /product=""
                     /note=""
                     /translation="LVVFQVRKTPVYCRDFGTESGFGTQSDSSYGYGAGH"
     gene            complement(23877..24197)
                     /gene="orf00043"
                     /locus_tag="orf00043"
     CDS             complement(23877..24197)
                     /gene="orf00043"
                     /locus_tag="orf00043"
                     /product="Cell division protein FtsL OS=Streptococcus pneu
                     moniae (strain ATCC BAA-255 / R6) OX=171101 GN=ftsL PE=3 S
                     V=1"
                     /note="Species='-'<br>match=43.02%|Evalue=2e-19<br>UniRef:
                     <a href=http://www.uniprot.org/uniprot/sp|Q8DR70|FTSL_STRR
                     6>sp|Q8DR70|FTSL_STRR6</a>"
                     /translation="MENKEHQIVNRAIRNHIRFMTRMEKAFYSAIVLTAIVMSIAVVF
                     LQGRNQAIKQQITDLNSKISDEKTELNNAKQAVNELTNSDRIKEIANKAGLSINNDSI
                     KSVK"
     gene            2225..2896
                     /gene="orf00003"
                     /locus_tag="orf00003"
     CDS             2225..2896
                     /gene="orf00003"
                     /locus_tag="orf00003"
                     /product="UPF0177 protein YvdC OS=Lactococcus lactis subsp
                     . lactis (strain IL1403) OX=272623 GN=yvdC PE=3 SV=1"
                     /note="Species='-'<br>match=28.79%|Evalue=6e-10<br>UniRef:
                     <a href=http://www.uniprot.org/uniprot/sp|Q9CE03|YVDC_LACL
                     A>sp|Q9CE03|YVDC_LACLA</a>"
                     /translation="MKTLVNHLAFRHTYQGFFLLLMIAIPNLALGMTTSYNNQTGLTF
                     TSLESWGIIAVNLIIFYITYLWAKNEGLVTHFRLDRKDTKAIIWGFVLIFLMGVIGSN
                     LMLLTHTNYHAELQRTLTTTPILPVAIGMMTTAFLQELLFRKWIFSWLAPYSTVAVLV
                     STGLFCLFHMPTNLAHFLLYIGMGLALSMVYQKRENLSVAISLHVLWNLFTLGATILV
                     ITTPM"
     gene            complement(9998..10177)
                     /gene="231.2;BlpD"
                     /locus_tag="sORF_17"
     CDS             complement(9998..10177)
                     /gene="231.2;BlpD"
                     /locus_tag="sORF_17"
                     /product="ComC; Bacteriocin_IIc; 231.2;BlpD"
                     /note="NA; Bacteriocin class II with double-glycine leader
                      peptide; Evalue=2e-11 match=52.54%;"
                     /translation="MTTQTMNNFETLDLEALANVEGGGWVKCYAGTIGSALVGSAGGP
                     VGYWGGALVGYATFC"
     gene            complement(13890..14330)
                     /gene="orf00027"
                     /locus_tag="orf00027"
     CDS             complement(13890..14330)
                     /gene="orf00027"
                     /locus_tag="orf00027"
                     /product=""
                     /note=""
                     /translation="MMTVVTVLTLGATMTMVKADTYQSGRDADIMRERGQVWNYSEVK
                     REPQLANYNTDGRYLSEATNFDLYNFVREYKTSDEIRRIWNPKKDESVIHDKDSYSID
                     DGHKVYNFDSFAYQLPESTDFGKLSYIGHFQLEDGTIYRYWKQP"
     gene            complement(6824..7066)
                     /gene="orf00011"
                     /locus_tag="orf00011"
     CDS             complement(6824..7066)
                     /gene="orf00011"
                     /locus_tag="orf00011"
                     /product=""
                     /note=""
                     /translation="LIKRELDPRPLEERQFTPKQIYAGMGLAHLAIILAGLYRLLTVR
                     DAEWRLIIIVVIVLDICLLAFLPPRVLKIIKQSERG"
     gene            complement(12075..13712)
                     /gene="ABC"
                     /locus_tag="orf00026"
     CDS             complement(12075..13712)
                     /gene="ABC"
                     /locus_tag="orf00026"
                     /product="Probable multidrug resistance ABC transporter AT
                     P-binding/permease protein YheI OS=Bacillus subtilis (stra
                     in 168) OX=224308 GN=yheI PE=1 SV=1"
                     /note="Species='-'<br>match=43.75%|Evalue=1e-161<br>UniRef
                     :<a href=http://www.uniprot.org/uniprot/sp|O07550|YHEI_BAC
                     SU>sp|O07550|YHEI_BACSU</a>"
                     /translation="MVMGRVIDAITSGKLTNQILLLNLVYLLLAALGMYYLRYVWRMY
                     ILATSYRLGQMMRSRLFEHFTKMSPSFYQKYRTGDLMAHATNDINSLTRLAGGGVMSA
                     VDASITALVTLITMFFSISWQMTLVAVLPLPFMAFATSRLGRKTHKAFGESQAAFSEL
                     NNKVQESVSGIKVTKSFGYQEAELQSFQETNKMTFKKNMHTMKYDSLFDPLVLLFVGS
                     SYVLTLLVGAFMIQAGQITVGNLVTFITYLDMLVWPLMAIGFLFNITQRGNVSYQRIE
                     NLLEQESDVQDPVHPLPSIENGRLEYAIDRFAFEDEDTLRDIHFTLDKGQTLGLVGQT
                     GSGKTALVKLLLREHDVNQGAIYLNGHDIRDYRLSDLRSLMGYVPQDQFLFASSILDN
                     VRFSNPELAFEKVEEATKLAQVYDDIKAMPEGFETIIGEKGVSLSGGQKQRLAMSRAM
                     ILDPDILILDDSLSAVDAKTEHAIIDNLKHTRKDKTTIITAHRLSAVVHADLILVMQD
                     GRIIERGRHEDLLAQGGWYAKTYESQQLEMEGGEVDA"
     gene            complement(2986..3852)
                     /gene="orf00006"
                     /locus_tag="orf00006"
     CDS             complement(2986..3852)
                     /gene="orf00006"
                     /locus_tag="orf00006"
                     /product="Glycerol facilitator-aquaporin gla OS=Lactococcu
                     s lactis subsp. lactis (strain IL1403) OX=272623 GN=gla PE
                     =3 SV=1"
                     /note="Species='-'<br>match=57.64%|Evalue=1e-106<br>UniRef
                     :<a href=http://www.uniprot.org/uniprot/sp|Q9CE02|GLA_LACL
                     A>sp|Q9CE02|GLA_LACLA</a>"
                     /translation="MNDFLKEALSHDWIMKYITELIATAFLVALGNGAVANVELTGTK
                     GNKSGWIVIALGYGFGVMMPALMFGDVSGNHINPAFTLGLAASGLFSWVGVPGYLVAQ
                     LLGAFLGQAIVVWVHQPYYVQTENPNNILGTFSTISAVDDHDDTPENRNRAWANGFAN
                     EFAGSFLLFFGALALTNNYFGHKLVSQAVQYGYDKEAVTGQMANGSLAVAHIGVGFLV
                     AALVLSFGGPTGPALNPARDLMPRLLHHLLPTSVLGEHKGDSKWWYAWVPVVAPILAG
                     LLAVALFKFLYL"
     gene            complement(7423..7761)
                     /gene="EntA_Immun"
                     /locus_tag="orf00014"
     CDS             complement(7423..7761)
                     /gene="EntA_Immun"
                     /locus_tag="orf00014"
                     /product="immunity protein "
                     /note="Species=| | <br>match=40.38%|Evalue=4e-21<br>UniRef
                     :<a href=http://www.uniprot.org/uniprot/AAK19402.1>AAK1940
                     2.1</a>"
                     /translation="VIEKLVERNKEVFIMTGLKWFAGGKERREQAVAIIDEVIETIGD
                     KPDYADLKQVLHSYRTELADSRSATPYILSRMSLEISEVVRKDQLTLSPFLEEQMAEL
                     RKLLAIRYGY"
     gene            complement(9227..9394)
                     /gene="orf00020"
                     /locus_tag="orf00020"
     CDS             complement(9227..9394)
                     /gene="orf00020"
                     /locus_tag="orf00020"
                     /product=""
                     /note=""
                     /translation="MFKNSKPYLLATILIGMGLANLFRSLDAVHHTINLLGLTLLLYS
                     LLFKKWAQFQK"
     gene            complement(27925..28341)
                     /gene="orf00051"
                     /locus_tag="orf00051"
     CDS             complement(27925..28341)
                     /gene="orf00051"
                     /locus_tag="orf00051"
                     /product="Inner membrane protein YhaH OS=Escherichia coli 
                     O157:H7 OX=83334 GN=yhaH PE=3 SV=1"
                     /note="Species='-'<br>match=30.08%|Evalue=4e-06<br>UniRef:
                     <a href=http://www.uniprot.org/uniprot/sp|P64591|YHAH_ECO5
                     7>sp|P64591|YHAH_ECO57</a>"
                     /translation="MIEAYKKFWKGYVDFKGRSTRSDYWLNVLAQCLVFLLFGFLLIL
                     IMILGGDPATYTSDAYSFQMILIYIVLSAFGIYMLALLIPSIAIMVRRLRDSGYHWAL
                     IFLALIPYLGSFIIFILTLQPTKVELPFNNLNNPQQ"
     gene            complement(27809..27904)
                     /gene="sORF_11"
                     /locus_tag="sORF_11"
     CDS             complement(27809..27904)
                     /gene="sORF_11"
                     /locus_tag="sORF_11"
                     /product=""
                     /note=""
                     /translation="MAAFSSICQILFLLLYYKYQKMRRFYYDRSL"
     gene            13786..13893
                     /gene="sORF_9"
                     /locus_tag="sORF_9"
     CDS             13786..13893
                     /gene="sORF_9"
                     /locus_tag="sORF_9"
                     /product=""
                     /note=""
                     /translation="LKNHQSFAMIDSLKDKLLLLSLQMVNNRPRISLVC"
     gene            complement(7184..7336)
                     /gene="sORF_26"
                     /locus_tag="sORF_26"
     CDS             complement(7184..7336)
                     /gene="sORF_26"
                     /locus_tag="sORF_26"
                     /product=""
                     /note=""
                     /translation="LRSRERTLNPSYDYAKRTSDCDERRVRCLILTDFVQERYFIYDS
                     WLLPLV"
     gene            8263..8463
                     /gene="sORF_4"
                     /locus_tag="sORF_4"
     CDS             8263..8463
                     /gene="sORF_4"
                     /locus_tag="sORF_4"
                     /product=""
                     /note=""
                     /translation="MYFLEITNCSNSNPPFMTFFENPDLASFVYTIKRHPSTIGNSSL
                     IFTFFINHFLIIALLCTLCNVN"
     gene            complement(9023..9223)
                     /gene="sORF_20"
                     /locus_tag="sORF_20"
     CDS             complement(9023..9223)
                     /gene="sORF_20"
                     /locus_tag="sORF_20"
                     /product=""
                     /note=""
                     /translation="LNTLNVRSLQMLIFDVPEVKLFLLMIAEIVLYLIAYFCNRKNKD
                     MYIRLFKVSVLMTLLYYISSRI"
     gene            2043..2153
                     /gene="sORF_1"
                     /locus_tag="sORF_1"
     CDS             2043..2153
                     /gene="sORF_1"
                     /locus_tag="sORF_1"
                     /product=""
                     /note=""
                     /translation="LRHDNLHSFLFYPKRACVTRIFLRKNRIVIFSHSFT"
     gene            complement(9023..9151)
                     /gene="sORF_21"
                     /locus_tag="sORF_21"
     CDS             complement(9023..9151)
                     /gene="sORF_21"
                     /locus_tag="sORF_21"
                     /product=""
                     /note=""
                     /translation="MIAEIVLYLIAYFCNRKNKDMYIRLFKVSVLMTLLYYISSRI"
     gene            complement(18999..19118)
                     /gene="sORF_12"
                     /locus_tag="sORF_12"
     CDS             complement(18999..19118)
                     /gene="sORF_12"
                     /locus_tag="sORF_12"
                     /product=""
                     /note=""
                     /translation="LKPKCFSFFDYHQTFWKVSVYVGKIIKYFLKTETMTDFK"
     gene            complement(26941..27339)
                     /gene="orf00049"
                     /locus_tag="orf00049"
     CDS             complement(26941..27339)
                     /gene="orf00049"
                     /locus_tag="orf00049"
                     /product="Inner membrane protein YhaH OS=Escherichia coli 
                     O157:H7 OX=83334 GN=yhaH PE=3 SV=1"
                     /note="Species='-'<br>match=28.21%|Evalue=1e-06<br>UniRef:
                     <a href=http://www.uniprot.org/uniprot/sp|P64591|YHAH_ECO5
                     7>sp|P64591|YHAH_ECO57</a>"
                     /translation="MIEAYKKFWKGYVDFKGRSTPSDYWFACSAHLLIFFTWYLLLAV
                     FERMVAETGSSDLFTIGVILLLIFFAYGVAAVLPGIALTVRRLRDAGYNWPYIFIPLI
                     PFVGIFIFIFLLCQPTKVEVPLNNVDNPQQ"
     gene            complement(7059..7205)
                     /gene="orf00012"
                     /locus_tag="orf00012"
     CDS             complement(7059..7205)
                     /gene="orf00012"
                     /locus_tag="orf00012"
                     /product=""
                     /note=""
                     /translation="MVVAFGLIGGNIGLELLYNGSSFLFWLPLDLATFGIAINLFTRV
                     TAVD"
     gene            complement(9584..9673)
                     /gene="sORF_19"
                     /locus_tag="sORF_19"
     CDS             complement(9584..9673)
                     /gene="sORF_19"
                     /locus_tag="sORF_19"
                     /product="ComC; Bacteriocin_IIc; "
                     /note="NA; Bacteriocin class II with double-glycine leader
                      peptide; "
                     /translation="MTRQTNNNFELLDLEALANVEGGDGLCLI"
     gene            7357..7446
                     /gene="sORF_2"
                     /locus_tag="sORF_2"
     CDS             7357..7446
                     /gene="sORF_2"
                     /locus_tag="sORF_2"
                     /product=""
                     /note=""
                     /translation="LPHLPFLNGQLNLKTKKSSLMTSIAITNR"
     gene            complement(20582..21604)
                     /gene="orf00040"
                     /locus_tag="orf00040"
     CDS             complement(20582..21604)
                     /gene="orf00040"
                     /locus_tag="orf00040"
                     /product="Phospho-N-acetylmuramoyl-pentapeptide-transferas
                     e OS=Streptococcus thermophilus (strain ATCC BAA-491 / LMD
                     -9) OX=322159 GN=mraY PE=3 SV=1"
                     /note="Species='-'<br>match=95.59%|Evalue=0.0<br>UniRef:<a
                      href=http://www.uniprot.org/uniprot/sp|Q03J12|MRAY_STRTD>
                     sp|Q03J12|MRAY_STRTD</a>"
                     /translation="MTMSLIAGVAAFVLTVLAMPHFITYYKIKKIGGQQMHEDVKQHL
                     AKAGTPTMGGTVFLVVAILVSLIFNFHVFSEGHQAYGATVGILFVILIYGIIGFLDDF
                     LKIFRQINEGLKPWQKMALQIIAGLLFYFIHVLPSGTDSLAIGGLTIHLGVFYVLFVL
                     FWIVGFSNAVNLTDGIDGLASISVVISLIAYGIIAFIKGEFAILTIIITMIGALLGFF
                     VFNHKPAKVFMGDVGSLSLGAMLAVISIALRVEWTLLLIGVVYVFETASVMLQVSYFK
                     YTKRKYGEGRRIFRMTPFHHHLELGGLSGKGDKWSEWKVDAFLWTVGALASAITLWMV
                     LGNVMK"
     gene            complement(18412..18525)
                     /gene="sORF_14"
                     /locus_tag="sORF_14"
     CDS             complement(18412..18525)
                     /gene="sORF_14"
                     /locus_tag="sORF_14"
                     /product=""
                     /note=""
                     /translation="LCVFHSSRLLSVVCPSSLVNYNDRCFRSCRFRGPSLY"
     gene            complement(14444..14971)
                     /gene="orf00028"
                     /locus_tag="orf00028"
     CDS             complement(14444..14971)
                     /gene="orf00028"
                     /locus_tag="orf00028"
                     /product=""
                     /note=""
                     /translation="MFQLRTWVEKDGELTPKGRKLSRVLVCAYLLCLVLLCWTPQYGL
                     VEGVETPDIQHFGRVVVLLTPFNSLTNFYQLDSLKEIVFVLGQNVTNIFLLSPLILGL
                     LALYPRFRSWQKVLLATFIMSLTIEVGQVVLDLLIDANRVFELDDLWTNTLGGLVALG
                     VYRLLVKLIQTHFKE"
     gene            complement(8103..8294)
                     /gene="sORF_23"
                     /locus_tag="sORF_23"
     CDS             complement(8103..8294)
                     /gene="sORF_23"
                     /locus_tag="sORF_23"
                     /product=""
                     /note=""
                     /translation="LEQFVISRKYIKFILQVILAVCIQCVITFFWHQERTFLFYTLSL
                     YVSLSFSDDLTQLIFRNEK"
     gene            complement(1296..2063)
                     /gene="orf00002"
                     /locus_tag="orf00002"
     CDS             complement(1296..2063)
                     /gene="orf00002"
                     /locus_tag="orf00002"
                     /product=""
                     /note=""
                     /translation="MEVVMTQSGNFKFHTPIFRVNNRQENIDFYQNTLGFKLLTEENA
                     LAVFTDWADRNSLFVIEESPAYRCRAVEGPKKINKVVIKVSDPLEIEYLLARDDHQAK
                     AIFQGEKGYAFETISPENGLILMHAEDDLSTLKTVEYADVEEKEDFKGVSDFTVESLT
                     LNVVDTAQAAFFYDNLFGEELPLSIHFEKAEGPDLQVSPDQTWDLEILEFKVAEDYDL
                     VALHEKLEKEQFSSYLDTKESLLALTDMSNIEVWLTK"
     gene            complement(10337..12058)
                     /gene="ABC"
                     /locus_tag="orf00025"
     CDS             complement(10337..12058)
                     /gene="ABC"
                     /locus_tag="orf00025"
                     /product="Putative ABC transporter ATP-binding protein exp
                     8 OS=Streptococcus pneumoniae serotype 4 (strain ATCC BAA-
                     334 / TIGR4) OX=170187 GN=exp8 PE=3 SV=3"
                     /note="Species='-'<br>match=84.74%|Evalue=0.0<br>UniRef:<a
                      href=http://www.uniprot.org/uniprot/sp|P35598|EXP8_STRPN>
                     sp|P35598|EXP8_STRPN</a>"
                     /translation="VFKRLLTYLKPYKFLTFLALTFLLSTTIIKSIIPLVASYFIDHY
                     LHDMNRAASLILIGYYGLYLLQTLVQYLGNLFFARVSYSIVRDIRRDAFANMEKLGMS
                     YFDKTPAGSIVSRLTNDTETISEMFSGILSSFISAIFIFVTTLYTMMILDIRLTGLIV
                     LFLPLIVLLVNLYRKKSVVIIEKTRALLSDINAKLSESIEGIRIIQAFNQEKRLKKEF
                     DAINEEHLIYASRSMSLDSLFLRPAMSLLKLLGYAVLMAYFGYRGIYLGITAGTMYAF
                     IQYINRLFDPLIEVTQNFSTLQTSMVSAGRVFALIDERTYEPKQRCTDAKVTEGNIRF
                     ENVSFSYDGKHQILDNISFSVNKGETIAFVGSTGSGKSSIINVFMRFYEFQSGRVLLD
                     GVDIRDYSQAELRKNIGLVLQEPFLYHGTIKSNIAMYQDLTDEEIKAAAEFVDANHFI
                     DKLPEGYDAPVSERGSSFSTGQRQLLAFARTVASQPKILILDEATANIDSETEAIVQN
                     SLAKMRQGRTTIAIAHRLSTIQDANCIYVLDKGRIIEHGSHEELLALGGTYHKMYSLQ
                     AGAMEGE"
     gene            7889..7984
                     /gene="sORF_3"
                     /locus_tag="sORF_3"
     CDS             7889..7984
                     /gene="sORF_3"
                     /locus_tag="sORF_3"
                     /product=""
                     /note=""
                     /translation="MTTPRIADTTRNERNTAELIFCNITIFAPFC"
     gene            complement(7786..7875)
                     /gene="sORF_25"
                     /locus_tag="sORF_25"
     CDS             complement(7786..7875)
                     /gene="sORF_25"
                     /locus_tag="sORF_25"
                     /product=""
                     /note=""
                     /translation="LNSLSSQHPIWIWLPFRTYSHFFGTLAFK"
     gene            8915..9019
                     /gene="sORF_5"
                     /locus_tag="sORF_5"
     CDS             8915..9019
                     /gene="sORF_5"
                     /locus_tag="sORF_5"
                     /product=""
                     /note=""
                     /translation="MNNRYQSCRLNKLLHLTLFLSLFYYTAVRSQVSP"
     gene            complement(21606..23774)
                     /gene="orf00042"
                     /locus_tag="orf00042"
     CDS             complement(21606..23774)
                     /gene="orf00042"
                     /locus_tag="orf00042"
                     /product="Penicillin-binding protein 2x OS=Streptococcus p
                     neumoniae serotype 4 (strain ATCC BAA-334 / TIGR4) OX=1701
                     87 GN=pbpX PE=1 SV=2"
                     /note="Species='-'<br>match=50.69%|Evalue=0.0<br>UniRef:<a
                      href=http://www.uniprot.org/uniprot/sp|P14677|PBPX_STRPN>
                     sp|P14677|PBPX_STRPN</a>"
                     /translation="MVLSIFIFFVFIINFVVIIGTDSKFGVDLSTQAAKSYNTKTTVA
                     AKRGTIYDRNGNVLAEDSTSYAIYAIVSTSYVSATQEKLYVQDSQFDKVADILKDKLG
                     IEKSDSLAQLRTKGAYQVSFGLKGKGITYSVKEELEKAFKDAGIKGMAFEATTSRMYP
                     NGTFASEFLGRAEAVENKKDGSYSLIGQTGLERSLNSLLTGTDGEAIYEKDKNGNTLL
                     GTETITKEAIDGKNIYTTLSAPLQTFLETQMDTFMEQTQGVNASATVVNAKTGEILAT
                     TQRPTYNSDTLEGQAKKNYDWVNRLYEAQYEPGSTMKVMLLSAAINNGSFNPNVTYSN
                     ANGIKVDDVEINDWSINEGISTGRTMSFAQGFSYSSNVLMTMLEQEMGDKVWSNYLSL
                     YKFGLPTRFGMVGESSGVVSRNSVNIAQSSFGQGISVTQVQMLRAFSAISNNGVMLEP
                     QFIKQVADVNQGTVRTAKKEVIGKPVSKQAASETRNYMISVGTDPEFGTMYNKSEGSP
                     IIKVGNYDVAVKSGTAQVADEKTGTYKVGTNETLNSVVAMVPSDDPQYVMYVTVLEPK
                     TWDNNFYATVVNPVLEEAMSMGDTLDTSVSEGSEKTEETSYQTGDIIGKSPGEIANTL
                     RQNLIHPIVLGVGDKIEKVSVDAKANIKANEQILIMTNDFTELPDMYGWTKKNVETFA
                     KWKGIKITYKGGKSGTVTKQSVAAGKALSKTKKITITLGD"
     gene            complement(25264..26313)
                     /gene="orf00046"
                     /locus_tag="orf00046"
     CDS             complement(25264..26313)
                     /gene="orf00046"
                     /locus_tag="orf00046"
                     /product=""
                     /note=""
                     /translation="MKSKVLVLVTALSSLVLLTACSNLQNGLTATTSSSSVEQSQSSS
                     SESSSTSTSLSSSQEKKVDTSAYDSIISKYQTAVANNQTDASLNFLVVNYANSQTSPA
                     STVYTYRDLDGNGVDELILAFKPGQLFKEHVITDIYTISKDSCQVIRLTEGPQLGMLG
                     ERMTLTYLTDNTFSYYGSAGATAGGGAGYRFSSDGQSLVKDDSDSGADEVDLSNWGWK
                     DLSSASTSSSSTASQTPTSSSALKPDELKNGNYKSAVGTWKSSNGKTITITSDGQLDF
                     WGYTYPIDKVSPNQYVSGIYTLTYVDSSPVGNTPIQLCPKGVSDASDAGDNSKDRILA
                     TNGVPSEESYFYRVD"
     gene            complement(14973..16142)
                     /gene="BmbF"
                     /locus_tag="orf00031"
     CDS             complement(14973..16142)
                     /gene="BmbF"
                     /locus_tag="orf00031"
                     /product="Probable dual-specificity RNA methyltransferase 
                     RlmN OS=Streptococcus thermophilus (strain ATCC BAA-491 / 
                     LMD-9) OX=322159 GN=rlmN PE=3 SV=1"
                     /note="Species='-'<br>match=98.97%|Evalue=0.0<br>UniRef:<a
                      href=http://www.uniprot.org/uniprot/sp|Q03J17|RLMN_STRTD>
                     sp|Q03J17|RLMN_STRTD</a>"
                     /translation="MSEVTTQAKPERRKRQKLEDMEGYKPSIYGLTRDELIDWAMEHG
                     EKKFRATQIWDWLYKKRVQSFEEMTNISKDFIAKLNENFCVNPLKQRIVQESKDGTVK
                     YLFELPDGMLIETVLMRQHYGLSVCVTTQVGCNIGCTFCASGLIKKQRDLTAGEIVAQ
                     IMLVQKYFDDRGDGERVSHVVVMGIGEPFDNYDNVLRFLRTINNDNGLAIGARHITVS
                     TSGLAPKIKEFANEGVQVNLAVSLHAPNNDLRSSIMRINRSFPLEKLFEAIEYYIQTT
                     NRRVTFEYIMLNEVNDHPENAQELADLTKKIRKLSYINLIPYNPVSEHDQYSRSTKER
                     VAAFYDVLKKNGVNCVVRQEHGTDIDAACGQLRSNTMKRDRQKAVAEASGKSEGK"
     gene            13693..13893
                     /gene="sORF_8"
                     /locus_tag="sORF_8"
     CDS             13693..13893
                     /gene="sORF_8"
                     /locus_tag="sORF_8"
                     /product=""
                     /note=""
                     /translation="MTRPITIGGIRLSTETRLSAKIPTIYRRFSNLKNHQSFAMIDSL
                     KDKLLLLSLQMVNNRPRISLVC"
     gene            complement(7786..7965)
                     /gene="sORF_24"
                     /locus_tag="sORF_24"
     CDS             complement(7786..7965)
                     /gene="sORF_24"
                     /locus_tag="sORF_24"
                     /product=""
                     /note=""
                     /translation="MVILQKISSAVLRSLRVVSAILGVVIGNIALNSLSSQHPIWIWL
                     PFRTYSHFFGTLAFK"
     gene            9662..9757
                     /gene="sORF_6"
                     /locus_tag="sORF_6"
     CDS             9662..9757
                     /gene="sORF_6"
                     /locus_tag="sORF_6"
                     /product=""
                     /note=""
                     /translation="LPCHSNNLLNYFLAFFSQAMNFIIGCRPTKK"
     gene            complement(16146..16874)
                     /gene="orf00033"
                     /locus_tag="orf00033"
     CDS             complement(16146..16874)
                     /gene="orf00033"
                     /locus_tag="orf00033"
                     /product="Uncharacterized protein YutD OS=Bacillus subtili
                     s (strain 168) OX=224308 GN=yutD PE=1 SV=2"
                     /note="Species='-'<br>match=50.00%|Evalue=3e-23<br>UniRef:
                     <a href=http://www.uniprot.org/uniprot/sp|O32127|YUTD_BACS
                     U>sp|O32127|YUTD_BACSU</a>"
                     /translation="MRKEILPEMFNYNKYPGPDFVYVADLLKSDACQFTVLENHKDAL
                     DATRFRQRFSEIMLKYDYIVGDWSNDQLRLKGFYEDERPNTRKTDRVSRLSEYLREYC
                     AFGCAYFILKNEEPQLIVFEEETEPRRKRRRSNNRRHSSQESRDREHNASQKNKGQKA
                     SAKQKPDKSKRRDRDQEGPNFEKIKRRPKFKSRSEDGGRERKSNFKKSQKQAPKSKGQ
                     NTPSKKQSQTKSDGQHFTIRKKGN"
     gene            complement(9471..9596)
                     /gene="orf00022"
                     /locus_tag="orf00022"
     CDS             complement(9471..9596)
                     /gene="orf00022"
                     /locus_tag="orf00022"
                     /product=""
                     /note=""
                     /translation="MFDLKSYILGMVFMAVMSFLDKPIMSFLEKRKTNNPVKKKS"
     gene            complement(6721..6837)
                     /gene="sORF_27"
                     /locus_tag="sORF_27"
     CDS             complement(6721..6837)
                     /gene="sORF_27"
                     /locus_tag="sORF_27"
                     /product=""
                     /note=""
                     /translation="VNEVRIAVYDRHAYKNSEAVSANLCFGNFLGIVKTFCL"
     gene            complement(9815..9982)
                     /gene="orf00023"
                     /locus_tag="orf00023"
     CDS             complement(9815..9982)
                     /gene="orf00023"
                     /locus_tag="orf00023"
                     /product=""
                     /note=""
                     /translation="MLKDKKMYLLAIFLLGFGIANLFRNLDFVHHIINLVGLALITFS
                     LIFSKWERLKK"
     gene            complement(8492..8893)
                     /gene="orf00018"
                     /locus_tag="orf00018"
     CDS             complement(8492..8893)
                     /gene="orf00018"
                     /locus_tag="orf00018"
                     /product=""
                     /note=""
                     /translation="MKLKSISSRVLRFFRTITAVLAVFLISTSIFLYKSKTSPEIWLA
                     VGALALVVIFVNGLLYRLLKKRPDSVNPLTIWQSFIVFLVISFLVLCVEFYTLLTFSD
                     TTDRIALVVLMLLLILCDFLAYLQVKKYFKR"
     gene            3973..6240
                     /gene="orf00007"
                     /locus_tag="orf00007"
     CDS             3973..6240
                     /gene="orf00007"
                     /locus_tag="orf00007"
                     /product="Xaa-Pro dipeptidyl-peptidase OS=Streptococcus th
                     ermophilus (strain ATCC BAA-250 / LMG 18311) OX=264199 GN=
                     pepX PE=3 SV=1"
                     /note="Species='-'<br>match=94.83%|Evalue=0.0<br>UniRef:<a
                      href=http://www.uniprot.org/uniprot/sp|Q5M2X3|PEPX_STRT2>
                     sp|Q5M2X3|PEPX_STRT2</a>"
                     /translation="MKFNQFSYIPVSPEIACQELRSLGFEVSLDASAKANFEAFVRKY
                     FLFFEDTDLALKNWIADTETDLLTFFQSDRPLTAEVFGLVALQMLGFVPNVDFTDSAA
                     FLEKMAFPITFDGSLNNLHQLLATRTQSGNTLIDQLVAQDLIPVSNNYVFFNGKSLAT
                     FDTNQLHREVVYVETPVDTDQDGQLDLVKVTILRPDVDFSVPAMMTASPYQQGTNEPA
                     SDKLTHKMEGDLLVKPAGEISLSQPEIKTPEANLTPINPVTKAQERFAHTDTYTLDDY
                     MLARGVASIYVSGVGTFNSEGFMTSGDYQQVLAYKAVIDWLNGRARAFTSRSRQHTIT
                     ADWASGKVTTTGLSYLGTMSNALATTGVDGLEMVIAEAGISSWYDYYRENGLLVSPGG
                     YPGEDLDTLTEFTYSRALLAGEYLRHQKDYETYLKELSKAIDRKHGDYNQFWHDRNYV
                     QFADRVKATVVFTHGSQDWNVKPINVYQMFRALPDSLEKHLFFHNGAHVYMNAWQSID
                     FRESMNALICQKLLGLDNSYTLPTVIWQNNQSEQTWEVLDNFGHDNAKHIQLGETEAS
                     IANHYEEETFAKYGKAYQSFKDDLFADKANAITLDFELDQDIQINGRVHLELKVKSST
                     NHGLISAQVLEMGDKKYLAPIPALKRMNLDNGRLFKEEALRELPFKQAKYRVITKGHL
                     NLQNRKDLLTIEDVTPNEWMTIGLDLQPTIYKLNKGDKLRLVLYTTDFEHTIRDNSDY
                     EVTVALSQSQMTLPY"
     gene            complement(9987..10097)
                     /gene="sORF_18"
                     /locus_tag="sORF_18"
     CDS             complement(9987..10097)
                     /gene="sORF_18"
                     /locus_tag="sORF_18"
                     /product=""
                     /note=""
                     /translation="VLCRHNWLCSSRISRRPSRLLGRSFSWLCYILLIFR"
     gene            complement(18326..18442)
                     /gene="sORF_15"
                     /locus_tag="sORF_15"
     CDS             complement(18326..18442)
                     /gene="sORF_15"
                     /locus_tag="sORF_15"
                     /product=""
                     /note=""
                     /translation="LQVSWSFSILKFIINHKPFSYKKLDSKKHRLTYKNLAK"
     gene            complement(2075..2167)
                     /gene="sORF_28"
                     /locus_tag="sORF_28"
     CDS             complement(2075..2167)
                     /gene="sORF_28"
                     /locus_tag="sORF_28"
                     /product=""
                     /note=""
                     /translation="MIFIIYVKECEKITILFFLRKILVTQALFG"
     gene            18915..19031
                     /gene="sORF_10"
                     /locus_tag="sORF_10"
     CDS             18915..19031
                     /gene="sORF_10"
                     /locus_tag="sORF_10"
                     /product=""
                     /note=""
                     /translation="LRVDSTSNLKLTNYFTLNGSFLKIAVIKLFKICHSFSF"
     gene            complement(349..1296)
                     /gene="orf00001"
                     /locus_tag="orf00001"
     CDS             complement(349..1296)
                     /gene="orf00001"
                     /locus_tag="orf00001"
                     /product="Putative D-alanyl-D-alanine carboxypeptidase OS=
                     Escherichia coli (strain K12) OX=83333 GN=yfeW PE=1 SV=2"
                     /note="Species='-'<br>match=26.64%|Evalue=3e-19<br>UniRef:
                     <a href=http://www.uniprot.org/uniprot/sp|P77619|YFEW_ECOL
                     I>sp|P77619|YFEW_ECOLI</a>"
                     /translation="MTNFKQTLSTITDYIKADIFPGASLALYDGQDWQEHYLGTQDGN
                     IPVVPGLTYDLASVSKVVGVGTLCLFYLQMGKLDLDEKLSTYYPAVVDKTLTLRQLLS
                     HSSGIDPFIPNRDELDQAGLISAINAIKVKDDKPFLYTDINFILLGLMLEKVSGQRLD
                     RLFDSEIFQPFGMSETRFGPVEVAVPTVEGIPGGTVHDPKARVLKEHTGSAGLFSTLK
                     DLEIFVDHYLTDDFAKNLTQNISQSNKERSVAWDLQGDWILHTGYTGTFVLINIPAQH
                     AAIFLSNRTYYKDERAQWIKDRDVLIEIMKKELIRETVE"
     gene            complement(18608..18895)
                     /gene="29.2;BlpK"
                     /locus_tag="orf00037"
     CDS             complement(18608..18895)
                     /gene="29.2;BlpK"
                     /locus_tag="orf00037"
                     /product="ComC; Bacteriocin_IIc; 29.2;BlpK"
                     /note="NA; Bacteriocin class II with double-glycine leader
                      peptide; Evalue=1e-08 match=42.37%;"
                     /translation="MSLLFCWLSTYNKIIAFEKRVEQNILKEVVTMTTQIINNFNSLN
                     SEDLSIIEGGGVIGCVAGTAGSAGLGFLTGTSVGTVTFPIVGTVSGGAFGA"
     gene            complement(26344..26799)
                     /gene="orf00048"
                     /locus_tag="orf00048"
     CDS             complement(26344..26799)
                     /gene="orf00048"
                     /locus_tag="orf00048"
                     /product=""
                     /note=""
                     /translation="MKLLRHLKEKRYLILAFTLPAILLALAIVFLQPAQNHAKVQVKV
                     GTKQSSSSKPKSSSKSSSSSSSSSSSTSSESSSESSSSSSTVEAASQTEASSTPAVAS
                     APTPSSAQETYQAPQYNYVPPTAYTESHSDAPSYTAPAYSADVSSGTAE"
     gene            complement(27427..27825)
                     /gene="orf00050"
                     /locus_tag="orf00050"
     CDS             complement(27427..27825)
                     /gene="orf00050"
                     /locus_tag="orf00050"
                     /product="Inner membrane protein YhaH OS=Escherichia coli 
                     O157:H7 OX=83334 GN=yhaH PE=3 SV=1"
                     /note="Species='-'<br>match=30.43%|Evalue=4e-09<br>UniRef:
                     <a href=http://www.uniprot.org/uniprot/sp|P64591|YHAH_ECO5
                     7>sp|P64591|YHAH_ECO57</a>"
                     /translation="MIEAYKKFWKGYVDFEGRSTRSDYWFAYLANMLTVIAFYVLLAI
                     FGGIASATESSFLAVISFIILFIFFAFGIAAILPGIAVTIRRLRDAGYNWPYIFISLI
                     PFVGPIIFIVLLCKPTKVDYPFNNFNNPQQ"
     gene            complement(18399..18611)
                     /gene="sORF_13"
                     /locus_tag="sORF_13"
     CDS             complement(18399..18611)
                     /gene="sORF_13"
                     /locus_tag="sORF_13"
                     /product=""
                     /note=""
                     /translation="MIRSRPWNGYILRSLVRNLKKQNDPSILICVCFILAGCYQLCVP
                     HHWLITMIDVLGVAGFVVLLYTKIHH"
     gene            complement(8272..8367)
                     /gene="sORF_22"
                     /locus_tag="sORF_22"
     CDS             complement(8272..8367)
                     /gene="sORF_22"
                     /locus_tag="sORF_22"
                     /product=""
                     /note=""
                     /translation="MSFYRIDKTCKVWVFKKCHERRITIGTICYF"
ORIGIN
        1 gcttcttgta gagtaactta tagtcctgac tgtacttttc aaatacagga
       51 aagtgaatat caaatcctct cctcatacga atgactttca aatcaggttg
      101 ggcacgataa ccaaggcaat gaatcaattt gtatagtatc tctcttatca
      151 agatataaga agaagcgatt atagggacta ctatacaaga aaatacaaga
      201 acacctaaat agaaggaatc tttatcaaat gccaacaagt cgaccatcac
      251 cccaaaaaac ataccacaga caaagagact actcccgtta agcacacaaa
      301 agaggagact caaaaaccaa gggacaagtt tgctttcctt agaatgtcta
      351 ctcgaccgtt tcacgaatca gctccttctt cattatctca attaaaacat
      401 ctctgtcttt aatccattga gctctctcat ccttgtagta agtacgatta
      451 ctgaggaaaa tagctgcatg ttgagctggg atattgataa gcacaaaggt
      501 acctgtataa ccagtatgaa gaatccaatc gccttgaagg tcccaagcga
      551 cactgcgctc cttattggat tggctgatat tctgcgtcag atttttagca
      601 aaatcatccg tcaaataatg gtcaacaaag atttctaagt cctttagggt
      651 tgaaaagagg cctgctgaac ctgtatgctc tttgagcact cgagccttgg
      701 gatcgtgaac agttcctccc ggaattccct caacagttgg aacagcaacc
      751 tcaactggcc caaaccgtgt ttcagacata ccaaacggtt gaaaaatctc
      801 gctgtcaaag agcctgtcca gtctttgtcc agagactttc tcaagcatca
      851 agcctaggag aataaaatta atatcggtat acaagaaagg tttatcatcc
      901 ttaactttga tggcattaat agcagaaatc aagccagctt ggtctaactc
      951 atcacggttt ggaataaaag gatcaatgcc gctactatga gaaagaagct
     1001 gacgaagggt tagcgtctta tccactactg caggataata ggtcgatagt
     1051 ttctcgtcca agtccaattt tcccatctgc aagtagaaaa gacagagggt
     1101 ccctactcct accaccttgg aaacactggc tagatcatag gtcagtcctg
     1151 gaactaccgg aatatttcca tcctgagttc ctagataatg ctcctgccaa
     1201 tcttgtccat cataaagtgc aaggctggca cccgggaaga tgtcagcctt
     1251 gatgtagtct gtaattgttg acaatgtttg tttaaaatta gtcattattt
     1301 tgttagccaa acctcaatat tactcatatc agtcagtgcg agtaggcttt
     1351 ctttagtatc tagataactt gagaactgtt ccttttcaag tttctcatgc
     1401 aaggcaacca agtcgtagtc ttcagctacc ttaaattcta gaatttccaa
     1451 atcccaagtc tggtctggac tcacttggag gtcaggacct tctgctttct
     1501 caaagtggat agacaaaggc aattcttcac caaaaagatt gtcgtaaaag
     1551 aaagctgctt gagctgtatc aacaacgttc aaggtcaaag actcgaccgt
     1601 aaagtctgac actcctttga aatcttcttt ttcttcaaca tctgcgtatt
     1651 caactgtctt gagagtagac aagtcatctt cggcatgcat caaaataaga
     1701 ccattctcag gtgagattgt ttcaaaagca tacccttttt ccccttggaa
     1751 aatagccttg gcttggtgat catcacgcgc caaaaggtac tcaatctcaa
     1801 gtggatctga aaccttgata accactttat taattttctt agggccttca
     1851 accgcacgac aacggtaagc tggagactcc tcaattacaa aaagtgagtt
     1901 acgatctgcc cagtcagtga agacagcaag agcattttcc tcagtcaaaa
     1951 gcttaaatcc taatgtattt tggtaaaaat caatattttc ttgtctgtta
     2001 ttcacacgaa agattggtgt gtgaaactta aaattccctg attgcgtcat
     2051 gacaacctcc attcttttct attttatccg aaaagagcct gtgtgacaag
     2101 gattttccta agaaaaaaca ggattgtaat tttttcacat tctttcacat
     2151 aaattatgaa aatcattata ttatatttac cttaggacta gctatttcct
     2201 cattttagag tataatagag actatgaaaa ctctcgtcaa tcatttggcg
     2251 tttagacata cctatcaggg attcttttta ctgctgatga tagctatccc
     2301 aaacctggct ttaggtatga caacgtcata taacaatcag actgggttga
     2351 ccttcactag ccttgaaagc tggggaatta tcgctgtcaa tctcattatt
     2401 ttttatatta cctatctttg ggctaaaaat gaaggtttgg ttactcactt
     2451 tagactagac cgaaaggata ctaaagctat tatctggggc tttgtgctta
     2501 tttttctgat gggggttatt gggagcaatc ttatgctact gactcacacc
     2551 aactaccatg cagaacttca aagaactctt acgacaacgc ctatcctacc
     2601 agtagccatt ggcatgatga ccacagcctt cttacaagaa ctgctctttc
     2651 gcaagtggat tttctcttgg ctggctcctt attcgacagt tgctgtttta
     2701 gtgagtaccg gtctcttttg cctattccat atgcctacca accttgccca
     2751 cttcctcctt tatattggaa tgggcttggc tctctctatg gtctaccaaa
     2801 aaagagaaaa tctatcagtg gctatctcac ttcatgtcct atggaatctt
     2851 ttcaccttag gtgctacaat cctagtcata actactccta tgtaactgag
     2901 aaaactttct cagttttttt gctactttca aaatttttag cgtaaaaaaa
     2951 tctgaagcac taacttcaga ttttttgtta ttgattaaag gtagaggaac
     3001 ttgaacagag ctactgccaa aagtcctgca agaattggag ccacaactgg
     3051 gacccaagca taccaccatt tagaatcacc tttgtgctca ccaagaactg
     3101 atgttggcaa gaggtggtgg agaagacgtg gcatcaagtc acgggctggg
     3151 ttaagggctg gtccagtagg tccaccaaac gaaaggacca aagcggcaac
     3201 caagaaacca accccgatat gagcaacagc gagagatcca ttcgccattt
     3251 ggcctgttac agcttcttta tcgtatccat attgaaccgc ttgtgaaacc
     3301 aatttgtgac caaagtagtt attcgtcaag gcaagagcac caaagaagag
     3351 aaggaatgaa cctgcaaact cattggcaaa accgttagcc catgcacgat
     3401 tacgattttc tggagtatca tcatgatcgt caactgctga gattgttgag
     3451 aaggtaccaa gaatattgtt agggttttca gtttgtacat agtaaggttg
     3501 gtgaacccaa accacaatag cttgacctaa gaaagcaccg agaagttgtg
     3551 caacaaggta tccaggaacg cctacccatg agaacaagcc agatgcagca
     3601 agtccaagtg tgaaagcagg gttgatgtgg ttaccagaaa catcaccaaa
     3651 cataagggct ggcatcataa caccaaaacc ataaccaagg gcgataacaa
     3701 tccaaccaga tttgttacct tttgttcccg taagctcaac gttggcaaca
     3751 gcaccattac caagggctac aagaaaagca gtcgcgataa gctcagtaat
     3801 gtacttcata atccaatcat gactgagcgc ttcttttaga aaatcattca
     3851 tttgtctctt tatttccttt cgattttaca ataatttaga catctatcat
     3901 tttatcaagt ataatgtctg atgtaaagat atttctgaaa tgtttacgta
     3951 ttatttttga ggtttttaaa tatgaaattt aaccagttta gttacatccc
     4001 tgttagtcct gaaatagctt gtcaggaact ccgttctttg ggctttgaag
     4051 tctctctaga tgctagtgcc aaagccaatt ttgaagcctt tgttcgcaag
     4101 tacttccttt tctttgaaga tactgattta gctttgaaaa attggattgc
     4151 tgatacagag actgacctcc taaccttctt ccaatcagat cgtcctttga
     4201 ctgctgaagt ctttggtttg gtagctcttc aaatgctagg atttgtccct
     4251 aatgtggact ttacagacag tgctgctttc ctagaaaaaa tggcctttcc
     4301 aatcactttt gatggtagcc ttaataacct ccatcaattg ctagcaacac
     4351 gcacacagtc tggcaatacc ttaattgatc agttagtagc tcaggattta
     4401 atccctgtaa gtaataacta cgtcttcttt aatggtaaga gcttggcaac
     4451 atttgacact aatcagcttc accgtgaggt ggtttatgtc gaaacacctg
     4501 tagataccga tcaagatgga cagttagatt tggtcaaggt gactatctta
     4551 cgtcctgatg tggacttctc ggttccagcc atgatgaccg caagccctta
     4601 tcaacaaggg actaacgagc ctgcttcaga taagctcacc cacaagatgg
     4651 aaggtgattt gctcgtcaaa ccagcaggtg aaatctccct tagccaacca
     4701 gaaatcaaga caccagaggc aaaccttacg cctatcaatc ctgtcacaaa
     4751 ggctcaggag cgatttgctc acacagatac ctacacgctt gacgattaca
     4801 tgttggctcg tggtgtggct tctatctatg tatcgggtgt cggtactttc
     4851 aattccgaag gcttcatgac ctctggagac tatcaacaag ttctggccta
     4901 taaagctgtc atcgactggc tcaatggtcg tgcacgcgcc tttactagtc
     4951 gtagcagaca gcatacaatc actgcagatt gggcttctgg taaggtgact
     5001 actactggac tgtcatactt gggtaccatg tccaacgccc ttgctacaac
     5051 tggtgtcgac ggtttggaga tggttatcgc tgaagccggt atttcttctt
     5101 ggtacgacta ctatcgtgaa aatggactcc tcgtcagtcc tggaggctac
     5151 cctggtgaag atctcgacac cttgaccgag tttacctatt ctcgtgccct
     5201 attagctgga gaatacctac gccaccaaaa agactatgag acctacctca
     5251 aagagctaag caaagccatt gatcgtaagc acggggacta taaccagttc
     5301 tggcatgacc gtaactatgt gcaattcgca gatcgtgtca aagccactgt
     5351 tgtctttaca catggtagcc aggattggaa tgtcaaaccg attaacgtct
     5401 atcaaatgtt cagagccctt ccagactctc ttgaaaaaca cctcttcttc
     5451 cacaacggcg cccacgttta catgaatgct tggcagtcta ttgacttccg
     5501 agaaagcatg aacgccttga tttgtcagaa actccttggt ttagataaca
     5551 gctacacact gcctactgtt atctggcaaa acaaccagtc tgaacagacc
     5601 tgggaagttc tcgataactt tggtcatgat aatgctaaac acattcagct
     5651 tggtgagact gaagctagta tcgctaacca ttatgaagag gaaacctttg
     5701 ccaaatacgg taaagcttac caaagcttca aggatgacct ctttgcagac
     5751 aaagccaacg ccattacctt ggactttgaa ctggaccaag acatacagat
     5801 taatggtcgt gtccatctag agctcaaagt taaatctagc acaaatcatg
     5851 gtctcatttc agcccaagtt ctagaaatgg gtgacaagaa gtatctcgca
     5901 cctattcccg cactcaaacg catgaatcta gataacggcc gtctcttcaa
     5951 ggaagaagcc ttacgtgaat tgccattcaa gcaggccaaa taccgtgtca
     6001 tcaccaaagg acaccttaac ctgcaaaatc gtaaagacct tcttaccatt
     6051 gaagatgtta cgccaaatga atggatgact atcggtttgg acttacaacc
     6101 aaccatctac aaactcaaca agggcgacaa actccgactc gttctctata
     6151 ccacagactt tgagcacacc attcgtgaca atagtgacta tgaagtaact
     6201 gtggccctaa gccaaagtca gatgacattg ccttattagt ctttatcaaa
     6251 aaaatcccat aggatgatga gtcctatggg aattttttat tgtgtggaaa
     6301 caagcaagat ttaggcttca atttttacga ttcattttaa tgttatttaa
     6351 acaaatgatg tagccaagac agtggaacaa gacaaagata tgccagtaaa
     6401 aataaagcat aaagctatca gatttggtta tcgtataaaa aataaaaatt
     6451 gcaacaaata aaatggtgag ccatagcgtc ttcttaaaga ataaaaagta
     6501 ttgatgccat atttctttat cacccaaagt aactttagat tttttgctta
     6551 ggaaaagatg tatcaaaatc tctgctagac tgctaagtac tgttaaaacc
     6601 agaatcttac ttagaggaat acctaaaaag aatcccatcc actcaataag
     6651 caattgggac aaaacaatag ccgtaagggc acgtagattt tttgacataa
     6701 aacttaaacc tcacacttct cacaaacaga aagttttcac aatacctaga
     6751 aagttaccaa agcatagatt agcacttaca gcctcgctat ttttataggc
     6801 gtgtctatca taaactgcta ttctaacctc gttcactttg tttaataatt
     6851 ttaagcactc tgggcggcag aaaagctagt aaacaaatat ccaaaacaat
     6901 tacaacaata atgattaaac gccattcggc atctctcacc gtcagcaaac
     6951 gataaagacc agctaaaata atagccaaat gtgccaatcc cataccagcg
     7001 taaatttgtt taggagtaaa ctgtcgttcc tcaagtggac gagggtcaag
     7051 ctctcgctta atcaactgcg gtaacacgag taaaaagatt gatagcaatg
     7101 ccaaaggtag ccaaatccag gggtaaccaa aataagaaag aagaaccatt
     7151 atataataat tctaaaccaa tattgccacc tatcaaacca aaggcaacaa
     7201 ccatgagtcg taaataaagt aacgttcctg aacgaagtcg gttaagataa
     7251 ggcatcgcac tctcctttca tcacaatcac ttgtccgctt ggcataatca
     7301 taactaggat ttaaggttct ttctctgctc ctcaacagac tggaaaagaa
     7351 cctttttgcc tcatcttcct tttctcaatg gacaactcaa ccttaaaacc
     7401 aagaaatcct ccctaatgac atcaatagcc ataacgaatc gctagcaatt
     7451 ttcgcaactc tgccatttgc tcctcgagaa agggagacaa ggttagctgg
     7501 tcttttctga ccacttcgga tatttccagt gacatcctgc ttaagatata
     7551 gggagtggct gaacgagagt ctgcaagttc cgttcggtag gagtgcagga
     7601 cctgcttcaa atcagcataa tctggcttat ctccgatagt ttcaattact
     7651 tcatcgatga tagctactgc ttgttctcgt ctctctttgc ctcctgcaaa
     7701 ccatttaagt cctgtcatta tgaaaacctc cttatttctt tcaactaatt
     7751 tttcaatcac atctttagtg tagcaccctg atagtcattt aaaagccagc
     7801 gtcccaaaaa aatggctata ggtcctaaat ggtagccaaa tccagattgg
     7851 atgctgacta gatagagaat tcaaagctat attcccaatg actactccta
     7901 ggattgctga tacgacacgt aacgaacgta acacagcaga actaattttt
     7951 tgtaatatca ccatttttgc tcctttttgc taggaccatt taaacaaatt
     8001 ataaggtatt atcatagaaa tgattggcta ttatttctga atctagaata
     8051 gctaaaacct cgtatctgtc acattacttg tgctagatta gagtaacgac
     8101 atcacttctc atttctaaaa atcagctgag taagatcatc agagaacgat
     8151 aaagaaacat agagtgacaa ggtgtaaaat aaaaatgtcc tttcttgatg
     8201 ccagaaaaat gttatcacac attgaataca tacagccaag ataacttgta
     8251 ggataaattt tatgtatttt ctagaaataa caaattgttc caatagtaat
     8301 cctcctttca tgacattttt tgaaaaccca gaccttgcaa gttttgtcta
     8351 tacgataaaa agacatcctt caaccattgg gaattcttct ctaattttca
     8401 catttttcat taatcacttt cttattatag cgcttttatg cactttatgc
     8451 aacgtaaatt gaataatgtc acaaatggtt actatatttt ctatctttta
     8501 aaatattttt tgacttgcaa gtaagctaga aaatcacaga gaattagcaa
     8551 aagcattaat acgactagtg ctatgcggtc tgtggtatca ctgaatgtta
     8601 gtaatgtgta aaactctaca caaagcacta gaaatgagat gaccagaaag
     8651 acaatgaagg actgccatat tgttaacgga tttactgaat cgggacgctt
     8701 cttaagcaaa cggtagagca gtccatttac aaaaatgact actaaagcta
     8751 gtgctccgac tgctaaccaa atctctggcg aagtcttact tttgtagaga
     8801 aaaatactgg tacttataag gaagactgcc aatacagcag tgatggtcct
     8851 aaaaaatcgc aatactctcg aactaatact ctttaacttc atgataaaac
     8901 acttaagcta tgaatgaata accgctatca gtcttgtaga ctgaataagc
     8951 tattacattt aacgctattc ctttctttat tttattatac tgctgtaaga
     9001 tctcaagtaa gcccttagcg attaaattct actggagatg taatacagta
     9051 gcgtcattag tactgatact ttaaataaac gaatatacat atctttattt
     9101 tttctattac aaaaatatgc aatcaaatat aatacaatct ccgctatcat
     9151 tagcaagaat aattttactt cgggaacatc aaaaataagc atttgcaagg
     9201 acctcacgtt caaagtattc aaaggttact tttgaaactg tgcccatttt
     9251 ttaaaaagga ggctataaag aagcaaagtt agccccagca agttaatggt
     9301 atggtggact gcatccaaac ttctaaatag attagcgagg cccattccga
     9351 tgagaatggt agccagtaaa tacggttttg agtttttgaa catacttttc
     9401 tccttaaagt gtttttagct agtctatgca taagctattc acagactagc
     9451 aattgacaag gtatcttaat taagatttct ttttaacggg attgttagtt
     9501 ttgcgttttt caagaaatga cataataggc ttatctaaaa aactcatcac
     9551 agccatgaaa accatcccta aaatataact tttcaaatca aacataatcc
     9601 atcaccacct tcaacgtttg caagtgcctc aaggtcaagg agttcaaaat
     9651 tgttatttgt ttgccttgtc atagcaacaa cctcctaaac tattttttag
     9701 cttttttctc tcaagctatg aattttatta taggttgtag gccgacaaaa
     9751 aagtagtgac ataaatgtca ctactcgatt ttgattttta ggaactctac
     9801 atttcgaata cttctatttt ttgagtcgct cccatttact aaaaatcaaa
     9851 ctaaaagtga ttaatgccaa ccctaccaaa ttaatgatat gatgaacaaa
     9901 atctaaattt ctaaaaaggt tagcaatgcc aaatcctaaa aggaaaattg
     9951 ctagtagata cattttttta tctttaagca tagagtcacc taaatattag
    10001 cagaatgtag catagccaac taaagctcct ccccagtaac ctactgggcc
    10051 tcctgctgat cctactagag cagagccaat tgtgccggca taacacttaa
    10101 cccatccacc accttcaacg tttgcaagtg cctcgagatc gagtgtttca
    10151 aaattgttca ttgtttgtgt tgtcattcta acaacctcct aaaatattat
    10201 tttttagctt tttctctcaa gctatggttt tattataggt tgcaagacaa
    10251 caaaaaagta gtgacatgaa tgtcaccact cgattttgat ttttaagaaa
    10301 tcttttcgaa tatagaagct atggtctaga ttatcttact ctccttccat
    10351 tgcacctgct tgtaggctgt acatcttgtg gtaggtgccg ccgagggcta
    10401 ggagctcctc atggctaccg tgttcgatga tgcggccctt gtctaagaca
    10451 tagatgcagt tggcatcttg gattgtcgat aggcggtggg caatggcaat
    10501 ggttgtgcgt ccttgacgca tttttgctag agaattttgg acaatagcct
    10551 ctgtctctga atcaatattg gctgtcgctt catccaggat tagaatttta
    10601 ggttggctag caacggtcct agcaaaggct agaagctgac gttgaccggt
    10651 tgaaaaactt gaacctcgtt cggaaactgg agcatcataa ccttctggaa
    10701 gtttgtcgat aaagtggttg gcatccacaa actcagcagc ggctttgatc
    10751 tcttcatcag ttaaatcctg atacattgca atattggatt tgattgtacc
    10801 atgatagaga aagggttcct gaaggacaag accaatgttc ttacgcagct
    10851 ctgcctgact ataatcgcga atatccacac cgtcaagaag aactcgtcct
    10901 gattggaact cataaaaacg catgaatacg ttgataatag aggattttcc
    10951 ggaacctgta gaaccaacaa aggcgatggt ttcaccttta ttgacagaga
    11001 aggaaatatt atctaaaatc tggtgcttac catcatagga gaaggagaca
    11051 ttttcaaagc gaatattccc ctcagtaacc ttggcatctg tgcatctctg
    11101 tttaggctca taggtgcgct cgtcgatcaa ggcgaagacc cgacctgctg
    11151 agaccatcga ggtttgcaag gttgagaagt tttgtgtcac ttcaatcaag
    11201 ggatcaaaga ggcggttaat atactggata aaggcataca tggtccctgc
    11251 tgtgatgccc aaatagatgc ctcggtagcc aaagtaggcc atgagaacag
    11301 catagcccag aagcttcagt aagctcatgg ctgggcgtag aaagagagaa
    11351 tccagtgaca tggaacggct ggcgtaaatc aggtgttcct cattaatggc
    11401 atcaaactct tttttgagac gtttctcttg gttaaaggcc tgaatgatgc
    11451 gaatcccttc gatactctct gacagtttgg catttatatc tgaaagcaag
    11501 gctctggtct tttcaatgat gaccactgat tttttgcggt aaaggttaac
    11551 caaaaggaca atcagaggaa gaaagagcac aataagccca gtcagacgaa
    11601 tgtccaagat catcatggta taaagggtag taacaaagat aaagatagcc
    11651 gaaataaagc tagacagaat ccctgagaac atctcactaa tagtctctgt
    11701 atcattggtc aagcgagaaa cgatagagcc tgctggagtt ttgtcaaagt
    11751 aagacatacc tagtttctcc atattggcaa aggcatctcg gcgaatatcc
    11801 ctgacaatac tgtaggacac acgcgcaaaa aagagatttc ccaaatactg
    11851 gactagcgtc tgcaagagat aaagaccata gtaaccaatc agaatcaagc
    11901 ttgccgcccg attcatatca tgaagatagt ggtcgataaa ataagaggcc
    11951 acaaggggaa tgatactctt aataatcgtt gtggacaaaa ggaaggtcaa
    12001 agctagaaag gtcaagaatt tgtaaggctt gagataagtc aagagacgct
    12051 taaacacaga ccattggttt tgattaggca tcaacttctc ctccttccat
    12101 ttctaactgt tgagactcat aggtcttggc ataccaacca ccctgagcta
    12151 gcaagtcctc atgacggccc cgttcaatga tacgaccatc ttgcatgact
    12201 aagatgaggt cagcgtgcac caccgcacta agacgatggg cggtaatgat
    12251 cgtcgtcttg tccttgcggg tatgtttgag attgtcaata atagcatgtt
    12301 ctgtcttggc atcaaccgca gatagggagt cgtccaaaat caaaatatct
    12351 ggatccagaa tcatggcccg actcatggcc agacgttgtt tttgaccacc
    12401 tgataggctg acaccctttt caccaatgat tgtttcaaag ccttcaggca
    12451 tagccttgat atcatcataa acttgagcca acttagtcgc ttcttccacc
    12501 ttttcaaagg cgagttcagg attactaaag cggacgttgt ctaaaatgga
    12551 actggcaaag agaaactggt cttgaggaac ataccccatc aagctacgca
    12601 agtctgatag gcgatagtct cggatgtcat gtccatttaa atagatggct
    12651 ccttgattga catcgtgctc ccgcaagagt aacttgacaa gggccgtctt
    12701 tcctgaacca gtctgcccaa ccaaaccaag ggtttgcccc ttgtccaagg
    12751 tgaaatgaat atctctcaaa gtatcctcat cctcaaaagc aaagcggtca
    12801 atcgcatact ctaagcgacc attttcaata cttggcagag gatgcacagg
    12851 atcttgaaca tctgattcct gttccagaag attttcaata cgttggtagg
    12901 acacatttcc cctctgtgta atattaaaga gaaagccaat ggccattagg
    12951 ggccaaacca gcatgtccaa ataggtaatg aaggttacca aatttccgac
    13001 cgttatctga ccggcctgaa tcataaaggc cccgacaaga agggtcaaaa
    13051 cataagatga gccaacaaag agtaagacca aaggatcaaa aaggctgtca
    13101 tacttcatgg tatgcatatt ctttttaaaa gtcatcttat tggtctcttg
    13151 gaaggactga agctcagcct cctgatagcc aaaagacttt gttaccttga
    13201 tccctgatac cgactcctga accttattat taagttctga aaaggctgcc
    13251 tgggattctc caaaagcttt atgggtcttg cgtcccaaac gactagtcgc
    13301 aaaggccatg aagggtaggg gtaagacagc caccagggtc atctgccagg
    13351 aaatgctgaa gaacatggtg attaaggtta ccaaggctgt gatagacgca
    13401 tctacagctg acatgacacc cccaccagcc aaacgggtta aagagttaat
    13451 atcattggtt gcatgagcca tgaggtcccc tgttcggtac ttctggtaaa
    13501 aagaaggcga catcttggta aaatgctcaa aaaggcgtga cctcatcatc
    13551 tgacccaagc gataagaggt cgccaagata tacatccgcc aaacatagcg
    13601 caaatagtac attcctaaag ctgccaaaag caaatacaca agattcaaaa
    13651 gcaagatctg attggtcaat tttcccgatg taatagcatc aatgacccgc
    13701 cccataacca taggaggaat cagattgagt accgaaacca gactcagtgc
    13751 caaaatcccg acaatatacc ggcgtttttc taacttgaaa aaccaccaaa
    13801 gttttgcaat gattgattct ttaaaagaca agttactcct cctatcctta
    13851 caaatggtta ataatagacc tcgtataagt ctcgtatgct aaggttgctt
    13901 ccaatagcga tagattgtgc catcttctaa ctgaaagtga ccaatataag
    13951 ataacttccc aaaatcagta gattctggca attgataagc aaaggagtca
    14001 aaattataga ccttgtgccc atcatcaata gagtagctat ccttatcgtg
    14051 gataactgat tcgtccttct tggggttcca aatgcgtctg atttcatcag
    14101 atgtcttata ctctctgaca aaattgtata aatcaaagtt agttgcctca
    14151 ctgagatagc gaccatcggt gttgtagtta gctaattgag gctctctctt
    14201 aacctcagaa tagttccaaa cctgccctct ttctcgcata atatcggcat
    14251 cacgtccgct ttgataagta tctgccttaa ccatcgtcat tgttgctcct
    14301 aacgttaata cggtaactac tgtcatcatt aagtgtttca ttgtttctcc
    14351 aaaagtgttt attcattttt ccctcttttg aatgtgttgt atttgtatga
    14401 tagaaaataa gtgaaacctg agacgcgtag ggtcccaggt ttttactctt
    14451 taaaatgcgt ttgaatcagt tttacaagga ggcggtagac acctagtgcc
    14501 accaaacctc ccaaagtatt ggtccataaa tcatctaact caaagacacg
    14551 attcgcatca atcagcaagt ctaagacaac ttgtccaacc tcaatcgtca
    14601 aagacatgat aaacgtggct aaaaggacct tttgccaaga cctaaatctg
    14651 gggtacaagg ctaaaagtcc taaaatcagc ggactcagca agaaaatgtt
    14701 ggtcacattt tgcccaagca caaagacaat ctctttaaga ctatccaact
    14751 gataaaagtt ggtcaaacta ttgaatgggg tcaagaggac caccacacga
    14801 ccaaaatgtt gaatatcagg ggtttcaaca ccttcaacta gcccatactg
    14851 gggtgtccaa cataggagca ctaaacaaag gagataagca caaaccaaaa
    14901 ctcggcttag ctttcttcct tttggtgtta gttctccgtc cttttctacc
    14951 caagtcctca gctgaaacat cttacttacc ttctgattta ccagaagctt
    15001 ctgctacagc cttttgacgg tcacgtttca tagtgtttga acgcaattgt
    15051 ccacaagcag catcgatatc tgtaccgtgt tcttgacgaa cgacacagtt
    15101 aaccccgttt ttcttgagca catcgtagaa ggccgccaca cgttccttgg
    15151 ttgaacgact atattggtcg tgctctgata ctgggttgta aggaatcaag
    15201 ttgatatatg acaacttacg gattttctta gtcaaatcag ccaactcttg
    15251 agcgttttca ggatggtcat tgacctcatt aagcatgatg tactcaaaag
    15301 ttacacgacg gttggttgtc tggatgtaat actcgatcgc ttcaaagagt
    15351 ttttcaagtg ggaatgagcg gttaatacgc atgatgcttg aacgaaggtc
    15401 attgttaggc gcgtgaagtg atacggcgag gttaacttga acaccttcgt
    15451 tagcaaattc cttaattttt ggtgccaaac cagatgttga cacggtaatg
    15501 tgacgcgctc cgatagcaag accattgtca ttgttaatag tacgcaagaa
    15551 acgaagcaca ttgtcatagt tatcaaatgg ctcaccgata cccataacaa
    15601 ccacgtggct gacacgttca ccatcgccac ggtcatcaaa gtacttttgt
    15651 accaacatga tttgagcaac aatctcacca gcagtcaagt cacgttgttt
    15701 cttaatcaaa ccactggcac agaaagtaca accgatgtta catccaacct
    15751 gagttgtcac acagacagac aaaccatagt gttgacgcat caaaaccgtc
    15801 tcaatcaaca taccgtcagg caattcaaaa agatacttaa ctgtaccatc
    15851 tttagattct tgaacgatac gttgtttcaa tggatttacg cagaaattct
    15901 cattcaactt ggcaatgaaa tctttagaaa tgttggtcat ttcttcgaaa
    15951 gactgcacac gcttcttgta gagccaatcc caaatttgag tcgcacggaa
    16001 tttcttttca ccgtgttcca tagcccagtc gatcaactca tcacgagtaa
    16051 gaccataaat agaaggtttg tagccttcca tatcctctaa cttctgacgt
    16101 ttacggcgtt ctggttttgc ttgtgttgtt acttctgaca tagtttaatt
    16151 tccttttttt ctgattgtaa aatgctgacc atctgacttg gtctggcttt
    16201 gtttcttcga tggggtgttt tgacctttag attttggagc ttgcttctga
    16251 ctcttcttga agttagactt acgctcacgg ccaccgtcct cggatctaga
    16301 tttaaactta ggacgacgct tgattttctc aaagtttggg ccctcttgat
    16351 ccctatctct tcgtttggac ttgtctggct tttgcttagc agaagctttt
    16401 tgccccttat tcttttgaga agcattgtgc tctctatctc tagattcctg
    16451 agaagaatga cgacgattat tagaacgacg gcgcttgcga cgaggctcag
    16501 tctcctcttc aaagacaatt aattgcggct cttcattttt caaaataaag
    16551 taggcacaac caaaggcaca gtattcacgt aaatactctg acaatcggct
    16601 aacgcggtct gtcttacgcg tattagggcg ctcgtcctcg taaaatccct
    16651 taaggcgaag ctggtcatta gaccagtccc caacaatata atcatacttg
    16701 agcatgattt cagaaaaacg ttgcctaaag cgggtagcgt ctaaagcatc
    16751 cttgtgattt tcaagaaccg taaactgaca ggcatctgat ttcagaaggt
    16801 cagccacata cacaaagtct ggccctggat atttattata attaaacatt
    16851 tctggcaaga tttctttacg catgtgccat cctttctgct ctctcttatt
    16901 ttctatcctg atgctgtaat aatgtctcta tatcttatcc caattggcac
    16951 cattttttct taaatacttg gccacaagtt cccttaacaa atccggaaaa
    17001 agaagagtga cctccttttc cttgattgta gggaagtaag aagcaaagta
    17051 gtactgatcc acaaggacca aactaaactt ctcattggaa tctacaaccc
    17101 ttctattata caacaaatta ccgtttttgt aagcaaaatt ccccgtaatt
    17151 acttcaccaa atgtcttccc tctaaatccc atacctttaa tagcttggtt
    17201 tttaaggagt tcagccttgg taaaaacttc acgacagatt tccttgagtt
    17251 cttgtcctgt cacgactaga cacgccatcc gcatctgatg gggaagggct
    17301 tcttgaaggt ctgccatggt cacttgagga cctaaagtct tcatgataag
    17351 tccagtattc aaaagcgtta actggctatc ggtctcctga caaacagcct
    17401 gtaaaaccaa ttggcaggtc tcatcaaaat ctagttctcg acctagatta
    17451 gctacttttt tctgagctaa acgacgatgg ccttcctcac gcatagcctt
    17501 gataaaggtt tcgtcctcct tgtctaaatc caagatatag gacttggtgg
    17551 ggatagcctc aatctgacac tctatcaatt gtccattttt cacagtaaga
    17601 tcaatacagc caagataata accatatctg tcagcagctg ccaaataagt
    17651 ctcattaatc aacttgccct cttcaaaaag gtgatgcgtg tgactcccga
    17701 taataagatt cacctgaggg taagtctctg caatctgctc atcataacga
    17751 acacctagat gactaagaac gacgactatg tctgcatcct ttacctcagg
    17801 gcgagccaaa tcctcttcca actgcgtgag tggattcaaa acctcccaac
    17851 cgttgggagc ataggtaatg taatagggaa aggtataggc caagaaagca
    17901 atttttgtac ctactttagt tttgtggata agatagggct tggcccattc
    17951 aggctgtctc cccttatcct tgagatttcc tatgataggt tgaaaatcag
    18001 cttgctcata aagacagtct agctcattct tagctagacc aatcccctca
    18051 ttatttccaa tagtcgcata gtctatcccc aactcattca tcatggctac
    18101 attaaaacgc ccagctgtcg catcagatag gggatgggac ttatccacat
    18151 tgtccccaag atctacctta atcagctctc tatccgtctg actcaaatca
    18201 tccacggctc gcttgagttg tggatactgt tcaaaatgag agtgtaaatc
    18251 attgatatga agaattcgaa tcgtgtcttt catgactcct attgtagcac
    18301 ttttgctata aaaaaacttg acaatcattt tgccaagttt ttatacgtga
    18351 gacgatgctt cttgctatct aattttttat aactgaaagg cttatgatta
    18401 atgatgaatt ttagtataga gaaggaccac gaaacctgca actcctaaaa
    18451 catctatcat tgtaattaac caatgatgag ggacacacaa ctgatagcaa
    18501 cctgctagaa tgaaacacac acaaatgaga atgctcggat cattttgttt
    18551 cttcaaattt ctaactaaac tccgcaaaat gtagccattc caaggccggc
    18601 tcctgatcat gctccaaatg ctccacctga aacagtccca acaattggaa
    18651 atgtaacagt tccaactgat gttccagtca aaaatccaag tccagcagat
    18701 ccagcggtcc cagctacaca accaatcaca ccaccacctt cgataataga
    18751 aagatcttcg gaattaagtg aattaaaatt gttaatgatt tgtgttgtca
    18801 tagtaacaac ctcctttaaa atattttgtt ctaccctttt ctcaaaagct
    18851 atgattttat tataggtaga cagccaacaa aaaagtagtg acattaatgt
    18901 cactactgga tttttgagag ttgactcaac tagtaacctc aaacttacaa
    18951 attattttac tttaaatgga agcttcttaa aaatagctgt gataaaacta
    19001 tttaaaatct gtcatagttt cagtttttaa gaaatactta attatttttc
    19051 caacatatac tgagactttc caaaaagttt gatgataatc aaaaaagctg
    19101 aaacactttg gtttcaacct cttgaatttt aaattaaaat ttgctttcag
    19151 ctaaaagcca cggcttagaa actttgcttc ttagctttac gctcagcacg
    19201 tcccttcgca cggttagctg cacgacgctc acgtttgcgt ttctcgtcaa
    19251 ccttccactg aattttcttc ttatagccag gcttgatttt tttctttttc
    19301 ttcttaacca aaccgatcat ttccgtatca agtttttgat aggctttttc
    19351 acggttggca cgacggtcac ggtcataggt atcttggaac tcgccgtcct
    19401 tatagacttt cggctcaaag gtaatcccca tcttttcaag ctcacgaata
    19451 tctgagtcat cacttggttg gtagagggtg atggctgttc ctgacaagcc
    19501 attacgtcca gtacgtccta cacggtggac aaagaaggac agatcttgag
    19551 gaatagcgtc attgataaca tggctaaccc cttcaatgtc aatcccacgc
    19601 gctgcaaggt cagtcgccac tatatactca aactcaagct tcttgacttg
    19651 attcatgata cgcttacgtt cacgtggtgg aataccgccg tgaattttgg
    19701 caaccttaag accatttgac actaggtaac tgtgcaaatc gtcagcacgt
    19751 tccttggtat taacgaaaat cattgctaga tacggctgca tccccttaag
    19801 catctcaaga atctgttcat tcttgttacg acccttggta gataccaacc
    19851 agttatcaat agtatccgca ataactgttg aagttttgat ttgttccatg
    19901 actggattgg tcaaatactt cttcaagaat ggttgcaatt tttgaggaat
    19951 ggttgctgag aagaccaaaa tttgaacttc cttaggcaga cttgccgcaa
    20001 tcttgtctac agtatccaag aatcccatat ccatggtcat atcagcttcg
    20051 tcaacaacaa aggtatgggc cttgtgaata gctaagtccc cagacttaac
    20101 taggtcataa atacgacctg gtgtcccgat aacaatatga ggttgtgcta
    20151 ccttgagttt ctcaatctga cgttgcttgt ctgtaccacc cacatagttg
    20201 accacacgaa tttcagtctc agagtgtttg gcaatttgtt ttgtcgcttg
    20251 ataaatttgt gtcgccaatt cacgtgatgg tgctgtaata acaacctgaa
    20301 catcaccact ctttggattt agtttctcaa aaattggcaa gaggaaggta
    20351 tgcgtcttcc ctgaacccgt ctttgattca ccaaccaaat cacgacctga
    20401 acggactaca ggaatcaatt tctgttgaac aggtgttggc tccttaaact
    20451 taatctcgtc aagagcctcc tgaataaatg ttttaaaatt aaaatcttta
    20501 aatgacatgt ttacttcttc ttttctatct agtctatccc tatcattata
    20551 acaaaaaaag agcatttctg ctcttttcat ttatttcata acgtttccaa
    20601 gaaccatcca aagggtaatg gcacttgcaa gtgctccaac tgtccaaagg
    20651 aaagcatcaa ccttccactc tgaccatttg tcacccttac ctgaaagacc
    20701 acccaactcg aggtgatggt ggaatggtgt catacggaaa atacgacgac
    20751 cttcaccata cttacgctta gtgtatttga aatagctgac ctgtagcatg
    20801 acagaagctg tctcaaagac ataaaccaca ccaatcaaga gtagggtcca
    20851 ctctacacgt agggcaatag agataaccgc aagcatagcc ccaagtgaca
    20901 aggaaccgac atctcccata aagaccttgg ctggcttgtg gttaaagacg
    20951 aagaagccaa gaagtgcccc aatcatagtg ataatgatag tcaagatagc
    21001 gaactcaccc ttgataaaag cgataatccc ataggcaatc aagctgataa
    21051 ccacagagat agaagctaaa ccatcaatac cgtctgtcaa gttcacagca
    21101 tttgagaaac cgacaatcca gaataaaaca aatagaacat aaaagacacc
    21151 gagatgaatg gttaatccac caatagctag gctatctgtc ccactaggga
    21201 gtacgtggat aaagtagaaa agcaaacccg caataatctg caaggccatc
    21251 ttttgccaag gtttaagtcc ctcattgatt tgacggaaaa tcttaaggaa
    21301 atcatcaagg aagccgataa ttccataaat caaaattaca aagagaatcc
    21351 ctactgtagc accataggct tggtggccct cgctaaagac gtggaagtta
    21401 aaaatcaagc taaccaagat agcaactact aggaagactg tccctcccat
    21451 agttggtgtt ccagccttag ccagatgctg cttcacatct tcatgcattt
    21501 gttggccacc gattttcttg attttgtagt aagtaataaa gtgaggcatg
    21551 gcgagcaccg tcaacacaaa ggcggccacg cctgctatca gactcatagt
    21601 catcttagtc tcctaaagta atggtaatct tcttagtttt agacagggct
    21651 tttcctgccg caacactttg tttggtaaca gtccctgact tgccaccctt
    21701 gtaagtaatt ttaatgccct tccatttggc aaaggtttca acgttcttct
    21751 tggtccaacc atacatgtct ggaagttctg tgaagtcatt ggtcatgata
    21801 agaatctgtt cattagcctt aatattggct ttggcatcta cagaaacctt
    21851 ctcaatctta tcaccaacac ccagaacaat tggatgaatt aagttttgac
    21901 gaagggtgtt agctatctca cctggactct taccgataat atcgccggtt
    21951 tgataactcg tttcctcggt cttttcacta ccttcagaca cagaagtatc
    22001 tagggtgtct cccatagaca tggcttcttc taggacaggg ttaaccaccg
    22051 tcgcataaaa attattatcc caggtcttag gttccagaac tgttacatac
    22101 ataacatatt gtggatcatc agaaggaacc atagctacaa ctgagttgag
    22151 cgtttcgttg gtcccaactt tataggttcc tgtcttttca tcggccactt
    22201 gggctgttcc tgacttaacc gcaacatcat agttaccaac cttaatgatt
    22251 ggcgaacctt cagacttgtt gtacatggta ccaaactctg ggtctgtacc
    22301 aacagaaatc atataattac gggtctcaga agcagcctgc ttggaaactg
    22351 gcttaccaat aacttctttc ttagccgtac gaacagtgcc ttggttgaca
    22401 tccgcaactt gtttgataaa ttgaggttcc agcataacac cgttgttaga
    22451 gatagctgaa aaagcacgaa gcatctgaac ctgagtcact gaaatccctt
    22501 gtccaaagga tgattgagct atattaacag agtttcgaga gacaacccct
    22551 gaagactcac caaccatccc aaaacgggtt ggaagaccaa atttgtaaag
    22601 agataagtag ttagaccaaa ctttgtctcc catctcttgt tccaacatgg
    22651 tcataagaac gttacttgaa taagagaacc cttgggcaaa tgacatggta
    22701 cgacctgttg agataccttc attgattgac cagtcattaa tttcaacgtc
    22751 gtcaacctta ataccattag cattactgta ggtcacattc gggttaaagc
    22801 ttccattgtt aatagcagct gacaagagca tgaccttcat ggttgaacca
    22851 ggctcatact gggcttcgta aagacggtta acccagtcat aattcttctt
    22901 agcctgtccc tcaagggtat ccgaattata ggtcggacgt tgtgtcgttg
    22951 caagaatctc acctgtctta gcattaacaa ctgtcgctga agcatttacc
    23001 ccttgcgtct gctccataaa ggtatccatc tgcgtttcta ggaaggtttg
    23051 aagaggcgct gacaaggttg tatagatgtt cttaccatcg attgcttcct
    23101 tggtaatggt ttccgtacct agaagcgtgt taccgttttt atccttctca
    23151 taaatggcct ctccatctgt tccagtcaag aggctattga gcgagcgctc
    23201 caaaccagtt tgaccaatca aagaatatga gccgtctttt ttattttcaa
    23251 cagcttcggc acgaccaaga aactctgacg cgaaggttcc attaggatac
    23301 attcgtgacg ttgttgcttc aaaggccatc cccttaattc ccgcatcttt
    23351 aaaggctttt tctagttctt ctttaacaga gtaggtaatt cccttcccct
    23401 ttagtccaaa ggaaacctgg taggcaccct tagtacgcaa ttgggccaag
    23451 gaatcactct tttcaattcc tagcttatcc tttaaaatat cagcaacttt
    23501 gtcaaactga ctatcttgga catagagttt ttcttgagtc gctgacacat
    23551 agctggtcga cacgatagcg taaatggcat aactggttga atcctcagcc
    23601 aaaacatttc catttcggtc gtaaatcgtc ccacgcttgg cagccactgt
    23651 ggtcttagtg ttataagact tagcagcctg ggtcgacaaa tcgacaccaa
    23701 acttactatc tgtcccgata atcaccacaa agttgataat aaagacaaaa
    23751 aagataaaga tgctgagaac cataaggttc tgaccaacgt gctgtcgatt
    23801 ctgggctggc tttcgcctat ccctaacgac atagtttaga aataaatgtt
    23851 taagttttct taatctgttc attggttact tcacactctt aatactatcg
    23901 ttattaatag acaggcctgc cttattagca atctctttaa tacggtcaga
    23951 gttagtcaac tcattgaccg cctgctttgc attattaagc tctgtttttt
    24001 catcactaat cttgctatta aggtctgtga tttgttgctt gatagcctga
    24051 ttacgccctt gtaaaaatac aacagcgata ctcatcacaa tagctgtcaa
    24101 aacaattgcc gaatagaagg ccttttccat acgcgtcata aaacgaatat
    24151 ggtttctaat ggctctattg acaatctgat gttccttatt ttccataatt
    24201 atttcctgat ttttttagcc acacgcaatt tagcagaatg cgagcggtta
    24251 ttagcttcta attcttcctg actaggtagg attggcttgc gattaactaa
    24301 ggctacctta ggttggaggt cttcaggaat aaagggcagt cctttaggca
    24351 catctaccgt actggcttcc ttgaaaatct gtttagtcaa tcgatcctcc
    24401 aaagaatgga aggtaatgac cgaaatacga ccatctacag caagtaaatc
    24451 caaggcctct tgaatagact catccgcagc accaagctca tcgttcactt
    24501 cgatgcgaat agcttggaaa atttgcttgg ccggatggcc cttcttcttc
    24551 aattccttag caggcttagc tgatttaatg atttccgcca gttccgtcgt
    24601 ggtctcaatt ggtttaacct gacgggcctg ttcaatctta cgtgcaattt
    24651 gtttagagaa cttgtcctca ccatacttga agaaaatgcg caccaaatcg
    24701 ttgtaaggat aggtattgac cacatcataa gcggtcagac tcgcctcctc
    24751 attcatacgc atatctagct tggcatcctg tttataggag aaaccacgct
    24801 cacgctcatc caactgtggg ctagagacac ccaagtcata gagaatgcca
    24851 tcaatttcag acacccccaa ggcttcaagg ttggacttga gattacggaa
    24901 attatccttg atgaaagtca ccataccctt atcaatatag tccttgagac
    24951 gcacttgagc attatcaata gccttttggt cctgatcaaa gcagtacaaa
    25001 tgaccctttt cagataattg cgacaaaaga taagacgaat gtcctgcgcc
    25051 acccaaggtc gcatcaacat agatgccatc gggcttgata tcaagcatat
    25101 caacagtttc gtgtaaaaga acggttacat ggtgaaattc attagtcata
    25151 acttttatta tagcacaaga atagagaaat tgtctcgttc tgtaagttga
    25201 caggatagta aaagagccag acccgaggcc taactcttta gttactatat
    25251 catctgataa gattaatcca ctctgtaaaa atagctttcc tcagatggca
    25301 ctccattcgt cgctagaata cgatccttac tgttatctcc cgcatcactt
    25351 gcatcactaa ctcccttagg acaaagctga attggagtat ttccaactgg
    25401 actagaatca acataagtta aggtatatat accagacaca tactgattcg
    25451 gtgagacttt gtcgatagga taagtatagc cccagaaatc caactgccca
    25501 tctgaagtaa tggtgatggt ctttccattt gaagatttcc atgttcctac
    25551 agctgatttg taattgccat ttttgagctc atcaggctta agagctgatg
    25601 aacttgttgg cgtttgtgac gctgtgctag agctactagt agaggcgcta
    25651 ctcaggtcct tccaacccca attagagaga tcaacctcat ctgcgcccga
    25701 atcactatca tcttttacaa gagactgacc atcactacta aagcggtagc
    25751 ctgcaccacc gcctgctgtg gcaccggcac taccataata gctaaaggtg
    25801 ttatccgtaa ggtaagtcaa ggtcatacgc tcacccaaca tgcccagttg
    25851 tggaccttct gtcagacgaa taacctgaca actatcctta gagatagtgt
    25901 aaatatctgt aatcacatgt tctttaaaga gttgacctgg cttaaaagca
    25951 agaatcaact catcaacacc attaccatcc aaatcacggt aagtatagac
    26001 cgttgaggca ggacttgttt gagaattagc atagttcaca acgagaaaat
    26051 taagtgaggc atccgtttgg ttgttggcca cagccgtttg gtacttacta
    26101 atgatgctat cataggcaga ggtatctacc tttttctcct gactagagct
    26151 taagctagta cttgtactag agctttcact actacttgat tgtgactgct
    26201 ctactgatga agatgaagtc gtcgctgtta agccattctg cagatttgaa
    26251 caagctgtca agaggactaa actagacaaa gccgtcacta acactaaaac
    26301 tttacttttc atttttagtc taactttcct tctctttgac tcttattctg
    26351 ctgtcccaga gctgacatct gcactgtagg caggagctgt gtaacttgga
    26401 gcatcactat gtgactctgt ataagctgtt ggtggcacat agttatactg
    26451 gggcgcttga taagtctctt gtgctgaaga aggcgttggc gccgatgcta
    26501 ccgcaggagt tgagcttgct tctgtctgac tagctgcttc taccgttgag
    26551 cttgatgatg aagattcgct tgatgactca cttgaagttg aagaagatga
    26601 cgacgaacta gagctagatg acttggatga agacttgggt ttgcttgatg
    26651 atgactgctt agtccccacc ttaacttgga ccttagcatg attctgcgca
    26701 ggctgcaaaa agacaatagc caatgccaaa agaatagccg gtagggtaaa
    26751 tgccaaaata aggtaacgtt tttcttttaa atgacgaagt agtttcatag
    26801 aatattcaca tttcttaaat atattttagt attgattagt ctcagataag
    26851 attatatcag aaatattaaa atgtgcaaca ttaacataaa actttttttg
    26901 acattagaaa aaccaactca aagagttggt tgattgtcat tattgctgtg
    26951 ggttatcgac gttgttcaat ggcacttcta cttttgttgg ttgacataat
    27001 agaaaaatga agataaaaat accgacaaat gggattaaag gaataaaaat
    27051 atacggccaa ttatagccag catcacgtaa acgacgaacc gttagagcaa
    27101 taccaggtaa aaccgcagca acaccatagg caaaaaagat aagtagtaaa
    27151 ataacaccaa tagtaaataa atcgcttgat cctgtttcag ctaccattct
    27201 ttcaaacact gctaggagca aataccaagt aaagaaaatc aatagatgtg
    27251 ccgaacatgc aaaccagtaa tctgaaggtg ttgaacggcc cttaaaatca
    27301 acatagccct tccaaaattt tttgtaggct tcaatcataa taaaatcccc
    27351 cttttttatg atacttccag tataacaagt gacaaatcaa ctaaaaaaca
    27401 gcctagcgag gctgttaagt cattattatt gctgaggatt attgaagttg
    27451 ttaaatggat aatcaacttt agttggttta cacaacaaca caatgaagat
    27501 aataggacct acaaatggga ttaaagaaat aaaaatatac ggccaattgt
    27551 agccagcatc acgcaaacgg cgaattgtta cagcaatacc aggtaagata
    27601 gcagcaatac caaaggcaaa aaagataaat aggatgataa atgaaataac
    27651 agccaaaaag cttgattctg tcgcacttgc aatgcctcca aagattgcga
    27701 gcaacacata aaaagcaata actgttaaca tatttgccaa atatgcaaac
    27751 cagtaatctg aacgtgttga acggccctca aaatctacat agcccttcca
    27801 aaacttctta taagcttcga tcataataaa atctcctcat tttttgatac
    27851 ttatagtata gcaataaaaa aagaatttga caaattgacg aaaaagcagc
    27901 catactaggc tgctaaatac ttatcattgt tgtggattat tcaaattatt
    27951 gaatggtaat tctacctttg ttggttgcaa ggttaagata aaaataataa
    28001 aactaccaag gtagggaatc aacgctaaaa atatcaaagc ccaatggtag
    28051 ccactatctc ttagacgacg taccatgatt gcaatggaag gtatcagtaa
    28101 ggctaacata tatattccaa aagctgacaa tacaatataa atcaaaatca
    28151 tttgaaaact atatgcgtca gaagtatacg ttgccggatc tccccctaaa
    28201 atcatgatta atataagtaa gaaaccgaaa agtaaaaaaa ccaaacattg
    28251 cgcaagcaca ttaagccaat aatctgaacg tgttgaacgg cccttgaaat
    28301 cgacatagcc cttccaaaat tttttgtagg cttcaatcat aataaaatcc
    28351 ccctttttta tgatactccc agtgtagcaa gagaagggaa gattgacaaa
    28401 tcaactaaaa aacagcctcg caaggctgtt aagtcattat tattgtggtg
    28451 gattattgaa ctggttgaaa ggaaattcta cttttgtggg ttgacaaaac
    28501 aaaaccaaca gtacgatatc acctataaca ggcgcatagc ttaagaaaat
    28551 caatgcccaa tgaaaaccag catcacgcaa gcgacgcacc tgaagggcaa
    28601 tagatggaat atagttagca aagaaatata gcattgcaag caaatacaat
    28651 aatataaaaa taatatgata atgactattc ggactatcaa aaacagttac
    28701 aactataact atgctaaata aaatgatagt tacaatcgta ttcgctaaaa
    28751 ctgccaacca atagtctgag cggcttgaac gtcctgtaaa atcgacat
//
