# Supplementary material for: Streptococcus salivarius 24SMBc Genome Analysis Reveals New Biosynthetic Gene Clusters Involved in Antimicrobial Effects on Streptococcus pneumoniae and Streptococcus pyogenes
Source: Microorganisms. 2022 Oct 16;10(10):2042. doi: 10.3390/microorganisms10102042 (PMC9610097; doi:10.3390/microorganisms10102042)
Supplement: Supplementary file 1 [file microorganisms-10-02042-s001.zip › File S4_Contig_11.region001.gbk]

LOCUS       Contig_11              41167 bp    DNA     linear   UNK 01-JAN-1980
DEFINITION  Contig_11 Contig_11 undefined product 430690:696435 forward.
ACCESSION   Contig_11
VERSION     Contig_11
KEYWORDS    .
SOURCE      
  ORGANISM  
            .
COMMENT     ##antiSMASH-Data-START##
            Version      :: 6.1.1
            Run date     :: 2022-08-03 09:28:08
            NOTE: This is a single cluster extracted from a larger record!
            Orig. start  :: 92916
            Orig. end    :: 134083
            ##antiSMASH-Data-END##
FEATURES             Location/Qualifiers
     protocluster    1..41167
                     /aStool="rule-based-clusters"
                     /category="PKS"
                     /contig_edge="False"
                     /core_location="[112916:114083](-)"
                     /cutoff="20000"
                     /detection_rule="(Chal_sti_synt_C or Chal_sti_synt_N)"
                     /neighbourhood="20000"
                     /product="T3PKS"
                     /protocluster_number="1"
                     /tool="antismash"
     proto_core      complement(20001..21167)
                     /aStool="rule-based-clusters"
                     /tool="antismash"
                     /cutoff="20000"
                     /detection_rule="(Chal_sti_synt_C or Chal_sti_synt_N)"
                     /neighbourhood="20000"
                     /product="T3PKS"
                     /protocluster_number="1"
     cand_cluster    1..41167
                     /SMILES=""
                     /candidate_cluster_number="1"
                     /contig_edge="False"
                     /detection_rules="(Chal_sti_synt_C or Chal_sti_synt_N)"
                     /kind="single"
                     /product="T3PKS"
                     /protoclusters="1"
                     /tool="antismash"
     region          1..41167
                     /candidate_cluster_numbers="1"
                     /contig_edge="False"
                     /product="T3PKS"
                     /region_number="1"
                     /rules="(Chal_sti_synt_C or Chal_sti_synt_N)"
                     /tool="antismash"
     CDS             355..3015
                     /gene_functions="other (smcogs) SMCOG1037:heavy metal
                     translocating P-type ATPase (Score: 531.6; E-value:
                     5.5e-161)"
                     /gene_kind="other"
                     /locus_tag="ctg11_95"
                     /transl_table=11
                     /translation="MSTNKERLIAALQEPLETTLTRYKTHLDGLKEDQVEENRDLYGEN
                     VITKGQEDSIIKKIYESIINPFTVILLVIALVSFITNVWLAKPGEEDPTTSIIIVTLVL
                     ISGGIRFIQELRSDKAASNLSRMIVNTATVLRDGSEQEIPIDEIVVGDVVKLSAGDMIP
                     ADVVLLDSRDFFVQQSGLTGESDAVEKACLAKADGQNLESLLESESLAFMGTNVISGRA
                     TALVLVVGDETMMGAIEQTINTYDEPTSFEREMNSISWLLIRLMLVMVPVVFVINGLTD
                     GDWLEAGVFALSVGVGLTPEMLPMIITASLAKGSIIMAKEKVVIKKLNAIQDLGAIDIL
                     CTDKTGTLTQDEIVLEYPLDIHGDLDLSVLRRAYLNSYFQTGLKNLMDRAIISRTEREA
                     KKHDIVRDLDQTFHKIDELPFDFERRRMSVIVQDTDGFVSMVTKGALEEMLSVSNYVEY
                     KGDIIPLTDDVREEVLAEVAQLNEQGLRVLGVSYKSQLNENDVFSVEDESDMILTGYLA
                     FLDPPKPSAAPAIKALAEYGVTTKILTGDNDKVTQAVCEKVGLDVTHILLGSDLDTMSN
                     QDLAKAVETTTVFAKLSPDQKARIILSLKENRHKVGYMGDGINDAPSMKVSDVGISVDT
                     AVDIAKETADVILLDKDLMVLEKGLVEGRKVYANMTKYIKMTVSSNFGNIFSLLFASIF
                     LPFLPMAPVHLIVLNLVYDISCIALPFDNVDKEFLKEPHIWEAKSIMRFMAWIGPISSV
                     FDILTYILLYFIIVPMILGHGYVHGSPEAAAFIIIFQTGWFIESMWSQTMVIHMLRSPK
                     LPFIQSHPALSVVVTTLFAAFFVTSLPYSPLASLLKLSHLNGLYFILLFIIITLYMLSV
                     TFVKHIYIKKYKEWL"
     aSDomain        367..3009
                     /aSDomain="TIGR01524"
                     /aSTool="tigrfam"
                     /description="ATPase-IIIB_Mg: magnesium-translocating
                     P-type ATPase"
                     /detection="hmmscan"
                     /domain_id="TIGRFam_ctg11_95_0001"
                     /evalue="0.00E+00"
                     /identifier="TIGR01524"
                     /label="ctg11_95"
                     /locus_tag="ctg11_95"
                     /protein_end="885"
                     /protein_start="4"
                     /score="1061.1"
                     /tool="antismash"
                     /translation="KERLIAALQEPLETTLTRYKTHLDGLKEDQVEENRDLYGENVITK
                     GQEDSIIKKIYESIINPFTVILLVIALVSFITNVWLAKPGEEDPTTSIIIVTLVLISGG
                     IRFIQELRSDKAASNLSRMIVNTATVLRDGSEQEIPIDEIVVGDVVKLSAGDMIPADVV
                     LLDSRDFFVQQSGLTGESDAVEKACLAKADGQNLESLLESESLAFMGTNVISGRATALV
                     LVVGDETMMGAIEQTINTYDEPTSFEREMNSISWLLIRLMLVMVPVVFVINGLTDGDWL
                     EAGVFALSVGVGLTPEMLPMIITASLAKGSIIMAKEKVVIKKLNAIQDLGAIDILCTDK
                     TGTLTQDEIVLEYPLDIHGDLDLSVLRRAYLNSYFQTGLKNLMDRAIISRTEREAKKHD
                     IVRDLDQTFHKIDELPFDFERRRMSVIVQDTDGFVSMVTKGALEEMLSVSNYVEYKGDI
                     IPLTDDVREEVLAEVAQLNEQGLRVLGVSYKSQLNENDVFSVEDESDMILTGYLAFLDP
                     PKPSAAPAIKALAEYGVTTKILTGDNDKVTQAVCEKVGLDVTHILLGSDLDTMSNQDLA
                     KAVETTTVFAKLSPDQKARIILSLKENRHKVGYMGDGINDAPSMKVSDVGISVDTAVDI
                     AKETADVILLDKDLMVLEKGLVEGRKVYANMTKYIKMTVSSNFGNIFSLLFASIFLPFL
                     PMAPVHLIVLNLVYDISCIALPFDNVDKEFLKEPHIWEAKSIMRFMAWIGPISSVFDIL
                     TYILLYFIIVPMILGHGYVHGSPEAAAFIIIFQTGWFIESMWSQTMVIHMLRSPKLPFI
                     QSHPALSVVVTTLFAAFFVTSLPYSPLASLLKLSHLNGLYFILLFIIITLYMLSVTFVK
                     HIYIKKYKEW"
     PFAM_domain     394..588
                     /aSDomain="Cation_ATPase_N"
                     /aSTool="clusterhmmer"
                     /database="34.0"
                     /db_xref="PF00690.28"
                     /description="Cation transporter/ATPase, N-terminus"
                     /detection="hmmscan"
                     /domain_id="clusterhmmer_ctg11_95_0001"
                     /evalue="1.20E-12"
                     /label="ctg11_95"
                     /locus_tag="ctg11_95"
                     /protein_end="78"
                     /protein_start="13"
                     /score="47.4"
                     /tool="antismash"
                     /translation="EPLETTLTRYKTHLDGLKEDQVEENRDLYGENVITKGQEDSIIKK
                     IYESIINPFTVILLVIALVS"
     aSDomain        649..963
                     /aSDomain="TIGR01494"
                     /aSTool="tigrfam"
                     /description="ATPase_P-type: HAD ATPase, P-type, family IC"
                     /detection="hmmscan"
                     /domain_id="TIGRFam_ctg11_95_0002"
                     /evalue="1.10E-18"
                     /identifier="TIGR01494"
                     /label="ctg11_95"
                     /locus_tag="ctg11_95"
                     /protein_end="203"
                     /protein_start="98"
                     /score="64.8"
                     /tool="antismash"
                     /translation="IVTLVLISGGIRFIQELRSDKAASNLSRMIVNTATVLRDGSEQEI
                     PIDEIVVGDVVKLSAGDMIPADVVLLDSRDFFVQQSGLTGESDAVEKACLAKADGQNLE
                     S"
     PFAM_domain     736..1314
                     /aSDomain="E1-E2_ATPase"
                     /aSTool="clusterhmmer"
                     /database="34.0"
                     /db_xref="PF00122.22"
                     /description="E1-E2 ATPase"
                     /detection="hmmscan"
                     /domain_id="clusterhmmer_ctg11_95_0002"
                     /evalue="1.20E-39"
                     /label="ctg11_95"
                     /locus_tag="ctg11_95"
                     /protein_end="320"
                     /protein_start="127"
                     /score="135.8"
                     /tool="antismash"
                     /translation="IVNTATVLRDGSEQEIPIDEIVVGDVVKLSAGDMIPADVVLLDSR
                     DFFVQQSGLTGESDAVEKACLAKADGQNLESLLESESLAFMGTNVISGRATALVLVVGD
                     ETMMGAIEQTINTYDEPTSFEREMNSISWLLIRLMLVMVPVVFVINGLTDGDWLEAGVF
                     ALSVGVGLTPEMLPMIITASLAKGSIIMAK"
     aSDomain        1054..1422
                     /aSDomain="TIGR01494"
                     /aSTool="tigrfam"
                     /description="ATPase_P-type: HAD ATPase, P-type, family IC"
                     /detection="hmmscan"
                     /domain_id="TIGRFam_ctg11_95_0003"
                     /evalue="1.70E-18"
                     /identifier="TIGR01494"
                     /label="ctg11_95"
                     /locus_tag="ctg11_95"
                     /protein_end="356"
                     /protein_start="233"
                     /score="64.3"
                     /tool="antismash"
                     /translation="MMGAIEQTINTYDEPTSFEREMNSISWLLIRLMLVMVPVVFVING
                     LTDGDWLEAGVFALSVGVGLTPEMLPMIITASLAKGSIIMAKEKVVIKKLNAIQDLGAI
                     DILCTDKTGTLTQDEIVLE"
     PFAM_domain     1363..2232
                     /aSDomain="Hydrolase"
                     /aSTool="clusterhmmer"
                     /database="34.0"
                     /db_xref="PF00702.28"
                     /description="haloacid dehalogenase-like hydrolase"
                     /detection="hmmscan"
                     /domain_id="clusterhmmer_ctg11_95_0003"
                     /evalue="5.80E-18"
                     /label="ctg11_95"
                     /locus_tag="ctg11_95"
                     /protein_end="626"
                     /protein_start="336"
                     /score="66.0"
                     /tool="antismash"
                     /translation="IDILCTDKTGTLTQDEIVLEYPLDIHGDLDLSVLRRAYLNSYFQT
                     GLKNLMDRAIISRTEREAKKHDIVRDLDQTFHKIDELPFDFERRRMSVIVQDTDGFVSM
                     VTKGALEEMLSVSNYVEYKGDIIPLTDDVREEVLAEVAQLNEQGLRVLGVSYKSQLNEN
                     DVFSVEDESDMILTGYLAFLDPPKPSAAPAIKALAEYGVTTKILTGDNDKVTQAVCEKV
                     GLDVTHILLGSDLDTMSNQDLAKAVETTTVFAKLSPDQKARIILSLKENRHKVGYMGDG
                     INDAPSMKV"
     aSDomain        2101..2463
                     /aSDomain="TIGR01494"
                     /aSTool="tigrfam"
                     /description="ATPase_P-type: HAD ATPase, P-type, family IC"
                     /detection="hmmscan"
                     /domain_id="TIGRFam_ctg11_95_0004"
                     /evalue="9.80E-27"
                     /identifier="TIGR01494"
                     /label="ctg11_95"
                     /locus_tag="ctg11_95"
                     /protein_end="703"
                     /protein_start="582"
                     /score="91.4"
                     /tool="antismash"
                     /translation="VETTTVFAKLSPDQKARIILSLKENRHKVGYMGDGINDAPSMKVS
                     DVGISVDTAVDIAKETADVILLDKDLMVLEKGLVEGRKVYANMTKYIKMTVSSNFGNIF
                     SLLFASIFLPFLPMAPV"
     PFAM_domain     2443..2982
                     /aSDomain="Cation_ATPase_C"
                     /aSTool="clusterhmmer"
                     /database="34.0"
                     /db_xref="PF00689.23"
                     /description="Cation transporting ATPase, C-terminus"
                     /detection="hmmscan"
                     /domain_id="clusterhmmer_ctg11_95_0004"
                     /evalue="2.60E-11"
                     /label="ctg11_95"
                     /locus_tag="ctg11_95"
                     /protein_end="876"
                     /protein_start="696"
                     /score="43.6"
                     /tool="antismash"
                     /translation="FLPMAPVHLIVLNLVYDISCIALPFDNVDKEFLKEPHIWEAKSIM
                     RFMAWIGPISSVFDILTYILLYFIIVPMILGHGYVHGSPEAAAFIIIFQTGWFIESMWS
                     QTMVIHMLRSPKLPFIQSHPALSVVVTTLFAAFFVTSLPYSPLASLLKLSHLNGLYFIL
                     LFIIITLYMLSVTFVKH"
     CDS             3300..4682
                     /gene_functions="biosynthetic-additional (smcogs)
                     SMCOG1064:glucose-1-phosphate
                     adenylyl/thymidylyltransferase (Score: 253.8; E-value:
                     3.3e-77)"
                     /gene_kind="biosynthetic-additional"
                     /locus_tag="ctg11_96"
                     /transl_table=11
                     /translation="MSNYAIILAAGKGTRMKSDLPKVLHKVSGITMLEHVFRAVSAIEP
                     AKNVTVIGHKAELVREVLDGQSAFTMQTEQLGTGHAVMMAEEELAGLEGQTLVIAGDTP
                     LISGESLKNLIDFHVNHKNVATILTATADNPFGYGRIIRNENGEVTKIVEQKDANEFEQ
                     QVKEINTGTYVFDNKRLFEALKNINTNNAQGEYYLTDVISIFRENGEKVGAFTLRDFEE
                     SLGVNDRVALATAEDVMRRRINQAHMVNGVTFQNPNATYIDVDVEIEPDVVIEANVTLK
                     GKTKIGAESVLTNGTYIVDSTIGANTVITNSMIEHSVVEEGVTVGPFAHVRPDSTLKKD
                     VHIGNFVEVKGSTIGENTKAGHLTYIGNAEVGSDVNFGAGTITVNYDGQHKFKTQIANN
                     VFIGSNSTLIAPLEIGDNALIAAGSTITENVPADSVAIGRGRQVNKEGYATKKPHHPSQ
                     HK"
     PFAM_domain     3312..3956
                     /aSDomain="NTP_transferase"
                     /aSTool="clusterhmmer"
                     /database="34.0"
                     /db_xref="PF00483.25"
                     /db_xref="GO:0009058"
                     /db_xref="GO:0016779"
                     /description="Nucleotidyl transferase"
                     /detection="hmmscan"
                     /domain_id="clusterhmmer_ctg11_96_0005"
                     /evalue="6.40E-18"
                     /gene_ontologies="GO:0009058: biosynthetic process"
                     /gene_ontologies="GO:0016779: nucleotidyltransferase
                     activity"
                     /label="ctg11_96"
                     /locus_tag="ctg11_96"
                     /protein_end="219"
                     /protein_start="4"
                     /score="65.3"
                     /tool="antismash"
                     /translation="AIILAAGKGTRMKSDLPKVLHKVSGITMLEHVFRAVSAIEPAKNV
                     TVIGHKAELVREVLDGQSAFTMQTEQLGTGHAVMMAEEELAGLEGQTLVIAGDTPLISG
                     ESLKNLIDFHVNHKNVATILTATADNPFGYGRIIRNENGEVTKIVEQKDANEFEQQVKE
                     INTGTYVFDNKRLFEALKNINTNNAQGEYYLTDVISIFRENGEKVGAFTLRD"
     aSDomain        3312..4655
                     /aSDomain="TIGR01173"
                     /aSTool="tigrfam"
                     /description="glmU: UDP-N-acetylglucosamine
                     diphosphorylase/glucosamine-1-phosphate
                     N-acetyltransferase"
                     /detection="hmmscan"
                     /domain_id="TIGRFam_ctg11_96_0005"
                     /evalue="6.10E-175"
                     /identifier="TIGR01173"
                     /label="ctg11_96"
                     /locus_tag="ctg11_96"
                     /protein_end="452"
                     /protein_start="4"
                     /score="580.3"
                     /tool="antismash"
                     /translation="AIILAAGKGTRMKSDLPKVLHKVSGITMLEHVFRAVSAIEPAKNV
                     TVIGHKAELVREVLDGQSAFTMQTEQLGTGHAVMMAEEELAGLEGQTLVIAGDTPLISG
                     ESLKNLIDFHVNHKNVATILTATADNPFGYGRIIRNENGEVTKIVEQKDANEFEQQVKE
                     INTGTYVFDNKRLFEALKNINTNNAQGEYYLTDVISIFRENGEKVGAFTLRDFEESLGV
                     NDRVALATAEDVMRRRINQAHMVNGVTFQNPNATYIDVDVEIEPDVVIEANVTLKGKTK
                     IGAESVLTNGTYIVDSTIGANTVITNSMIEHSVVEEGVTVGPFAHVRPDSTLKKDVHIG
                     NFVEVKGSTIGENTKAGHLTYIGNAEVGSDVNFGAGTITVNYDGQHKFKTQIANNVFIG
                     SNSTLIAPLEIGDNALIAAGSTITENVPADSVAIGRGRQVNKEGYATKK"
     PFAM_domain     4491..4580
                     /aSDomain="Hexapep_2"
                     /aSTool="clusterhmmer"
                     /database="34.0"
                     /db_xref="PF14602.8"
                     /description="Hexapeptide repeat of succinyl-transferase"
                     /detection="hmmscan"
                     /domain_id="clusterhmmer_ctg11_96_0006"
                     /evalue="8.10E-08"
                     /label="ctg11_96"
                     /locus_tag="ctg11_96"
                     /protein_end="427"
                     /protein_start="397"
                     /score="32.0"
                     /tool="antismash"
                     /translation="NNVFIGSNSTLIAPLEIGDNALIAAGSTIT"
     CDS             4758..5306
                     /locus_tag="ctg11_97"
                     /transl_table=11
                     /translation="MEFEEKTLKRESKFKGHIFEVAVDEVLLPDGKTAGRELIFHKGAV
                     AVLAVTPEGKIIIVKQYRKAIEAVSYEIPAGKLEVGEVGEEMAAAARELEEETQYKGEL
                     KLIHEFYTAIGFCNEKIKLYVATNLKPVENPRPLDEDEFLEIYELTYEECMELVASGAI
                     QDAKTIIALQYYALHFGGK"
     PFAM_domain     4884..5219
                     /aSDomain="NUDIX"
                     /aSTool="clusterhmmer"
                     /database="34.0"
                     /db_xref="PF00293.30"
                     /db_xref="GO:0016787"
                     /description="NUDIX domain"
                     /detection="hmmscan"
                     /domain_id="clusterhmmer_ctg11_97_0007"
                     /evalue="1.60E-11"
                     /gene_ontologies="GO:0016787: hydrolase activity"
                     /label="ctg11_97"
                     /locus_tag="ctg11_97"
                     /protein_end="154"
                     /protein_start="42"
                     /score="44.4"
                     /tool="antismash"
                     /translation="GAVAVLAVTPEGKIIIVKQYRKAIEAVSYEIPAGKLEVGEVGEEM
                     AAAARELEEETQYKGELKLIHEFYTAIGFCNEKIKLYVATNLKPVENPRPLDEDEFLEI
                     YELTYEEC"
     CDS             5310..5570
                     /locus_tag="ctg11_98"
                     /transl_table=11
                     /translation="MSKPLLTDDVIEQAKRGEIDLEDHPYYQDYEEEFYDEDYEADYQP
                     SAYKSRRIENAKRNQFQHKLNRILFWVVVLLIILFIAVFYF"
     CDS             5637..6329
                     /locus_tag="ctg11_99"
                     /transl_table=11
                     /translation="MKIGIIAAMEQELVLLVEQLENKVEETVLGNTYYTGRLGKHDVVL
                     VQSGVGKVMSAMSVAVLADHFGVDALINTGSAGAVAPGLKIGDVVVASKLAYHDVDLTA
                     FGYDYGQMSMQPLYFESDSTFVETFEKVLAQASIDSKIGLIATGDSFIAGQDKIDAIKG
                     HFPEVLAVEMEGAAIAQAAHSVKKPFIVVRAMSDTAAHDANITFDEFIIQAGKQSAAIL
                     VEFLKELA"
     PFAM_domain     5640..6314
                     /aSDomain="PNP_UDP_1"
                     /aSTool="clusterhmmer"
                     /database="34.0"
                     /db_xref="PF01048.22"
                     /db_xref="GO:0003824"
                     /db_xref="GO:0009116"
                     /description="Phosphorylase superfamily"
                     /detection="hmmscan"
                     /domain_id="clusterhmmer_ctg11_99_0008"
                     /evalue="1.10E-47"
                     /gene_ontologies="GO:0003824: catalytic activity"
                     /gene_ontologies="GO:0009116: nucleoside metabolic process"
                     /label="ctg11_99"
                     /locus_tag="ctg11_99"
                     /protein_end="226"
                     /protein_start="1"
                     /score="162.4"
                     /tool="antismash"
                     /translation="KIGIIAAMEQELVLLVEQLENKVEETVLGNTYYTGRLGKHDVVLV
                     QSGVGKVMSAMSVAVLADHFGVDALINTGSAGAVAPGLKIGDVVVASKLAYHDVDLTAF
                     GYDYGQMSMQPLYFESDSTFVETFEKVLAQASIDSKIGLIATGDSFIAGQDKIDAIKGH
                     FPEVLAVEMEGAAIAQAAHSVKKPFIVVRAMSDTAAHDANITFDEFIIQAGKQSAAILV
                     EFL"
     aSDomain        5640..6320
                     /aSDomain="TIGR01704"
                     /aSTool="tigrfam"
                     /description="MTA/SAH-Nsdase: MTA/SAH nucleosidase"
                     /detection="hmmscan"
                     /domain_id="TIGRFam_ctg11_99_0006"
                     /evalue="2.80E-67"
                     /identifier="TIGR01704"
                     /label="ctg11_99"
                     /locus_tag="ctg11_99"
                     /protein_end="228"
                     /protein_start="1"
                     /score="224.6"
                     /tool="antismash"
                     /translation="KIGIIAAMEQELVLLVEQLENKVEETVLGNTYYTGRLGKHDVVLV
                     QSGVGKVMSAMSVAVLADHFGVDALINTGSAGAVAPGLKIGDVVVASKLAYHDVDLTAF
                     GYDYGQMSMQPLYFESDSTFVETFEKVLAQASIDSKIGLIATGDSFIAGQDKIDAIKGH
                     FPEVLAVEMEGAAIAQAAHSVKKPFIVVRAMSDTAAHDANITFDEFIIQAGKQSAAILV
                     EFLKE"
     aSDomain        6722..6841
                     /aSDomain="TIGR01168"
                     /aSTool="tigrfam"
                     /description="YSIRK_signal: gram-positive signal peptide,
                     YSIRK family"
                     /detection="hmmscan"
                     /domain_id="TIGRFam_ctg11_100_0011"
                     /evalue="2.30E-12"
                     /identifier="TIGR01168"
                     /label="ctg11_100"
                     /locus_tag="ctg11_100"
                     /protein_end="40"
                     /protein_start="0"
                     /score="44.5"
                     /tool="antismash"
                     /translation="MNNRFGDSRQRFSIRKFTVGVASILLSSAVFGVSTANAEQ"
     CDS             6722..9742
                     /locus_tag="ctg11_100"
                     /transl_table=11
                     /translation="MNNRFGDSRQRFSIRKFTVGVASILLSSAVFGVSTANAEQAEEPT
                     GQPATSVLEEASESDGGGQRTSASVSSQEVTAEPTVQAESTSAISVTAISSEVARQEQT
                     VASSEQTSSSQDKTSETLSEKPVTVSETREASASELAAASNSSSTSSDNFGLKVTNSSN
                     PVSADVKVTKIGTEIHVQNPNVELQFPDGNSIYSRSKVVYHDISFPNDIAINSGDKVIF
                     TLPSELQFKTSYSVNVYNPNNEVVGIAQVDPKNNSVVTTFNHYFEDHPIGKYMNLELDT
                     LYSEALKGGEKLHLNFNGHVVNVTVGSANPIPGDEVIAKWGSQDKNDPTLINWGMRLNY
                     ARRVLNNLQLIDTWSDNQRFVDNSLELRYIDSAEPWVDKGSAMELIKSFSHDDTKFELN
                     LGRLDRMVYVWYQTRLTNPASDSNNPTNKVDLHADVESKTYTSEVRLVGGRGNAGGEQE
                     VHFNLELAKELAGRALKDKEFTFKLVDMTDNKMVDLGETTNDASGKIVFSNLVLNQPGT
                     YHYRVTEVPGNDSDVVYDKLQADVTVQVARETTDGREKLVAKVVYPDDVIFNNKLVTPA
                     KAKITFGKELTKVGVKQNLKADQFQFVLKDRFGKVLETVGNTADGQVAFSELTFNKVGT
                     YNYTVEELAGKDDAIVYDTMKAAVSITVTRDGDALVSTVVNPKDTIFNNKFVTPAKAAI
                     QFSKELTKAGVNQTLTANEFQFVLKDSAGHIVETVGNTADGRVAFSELHFDKAGTYTYT
                     VEEVKGTNEDIVYDGMKATVWITVTRDGDALVSTVANPKDTVFNNFVKEVQPAKAKFEL
                     TKVLTGRNLKDGEFSFVLKDDKGNVIQTVTNNAQGNISFENIVYDKPGVYYYTVEEVKG
                     NEADVVYDNMVAKFQVTVTKTVGEKENLLVAAVLLPLDTEFNNSYIPPKPPTPPTPPTP
                     PSVPPKPPVVPPTPPTPPTPPVTPKPAKPVQSSEKSGPQLPETGQANDTALLALGVAAE
                     MAAVMGVAYSHRRRKDV"
     PFAM_domain     6743..6817
                     /aSDomain="YSIRK_signal"
                     /aSTool="clusterhmmer"
                     /database="34.0"
                     /db_xref="PF04650.19"
                     /description="YSIRK type signal peptide"
                     /detection="hmmscan"
                     /domain_id="clusterhmmer_ctg11_100_0009"
                     /evalue="1.80E-09"
                     /label="ctg11_100"
                     /locus_tag="ctg11_100"
                     /protein_end="32"
                     /protein_start="7"
                     /score="37.3"
                     /tool="antismash"
                     /translation="SRQRFSIRKFTVGVASILLSSAVFG"
     PFAM_domain     7334..7528
                     /aSDomain="Big_8"
                     /aSTool="clusterhmmer"
                     /database="34.0"
                     /db_xref="PF17961.3"
                     /description="Bacterial Ig domain"
                     /detection="hmmscan"
                     /domain_id="clusterhmmer_ctg11_100_0010"
                     /evalue="8.30E-10"
                     /label="ctg11_100"
                     /locus_tag="ctg11_100"
                     /protein_end="269"
                     /protein_start="204"
                     /score="38.8"
                     /tool="antismash"
                     /translation="DISFPNDIAINSGDKVIFTLPSELQFKTSYSVNVYNPNNEVVGIA
                     QVDPKNNSVVTTFNHYFEDH"
     PFAM_domain     7667..7981
                     /aSDomain="Collagen_bind"
                     /aSTool="clusterhmmer"
                     /database="34.0"
                     /db_xref="PF05737.14"
                     /db_xref="GO:0005518"
                     /description="Collagen binding domain"
                     /detection="hmmscan"
                     /domain_id="clusterhmmer_ctg11_100_0011"
                     /evalue="1.10E-11"
                     /gene_ontologies="GO:0005518: collagen binding"
                     /label="ctg11_100"
                     /locus_tag="ctg11_100"
                     /protein_end="420"
                     /protein_start="315"
                     /score="45.1"
                     /tool="antismash"
                     /translation="EVIAKWGSQDKNDPTLINWGMRLNYARRVLNNLQLIDTWSDNQRF
                     VDNSLELRYIDSAEPWVDKGSAMELIKSFSHDDTKFELNLGRLDRMVYVWYQTRLTNPA
                     S"
     PFAM_domain     8111..8434
                     /aSDomain="FctA"
                     /aSTool="clusterhmmer"
                     /database="34.0"
                     /db_xref="PF12892.9"
                     /description="Spy0128-like isopeptide containing domain"
                     /detection="hmmscan"
                     /domain_id="clusterhmmer_ctg11_100_0012"
                     /evalue="6.00E-15"
                     /label="ctg11_100"
                     /locus_tag="ctg11_100"
                     /protein_end="571"
                     /protein_start="463"
                     /score="56.2"
                     /tool="antismash"
                     /translation="ELAKELAGRALKDKEFTFKLVDMTDNKMVDLGETTNDASGKIVFS
                     NLVLNQPGTYHYRVTEVPGNDSDVVYDKLQADVTVQVARETTDGREKLVAKVVYPDDVI
                     FNNK"
     aSDomain        8240..8434
                     /aSDomain="TIGR03786"
                     /aSTool="tigrfam"
                     /description="strep_pil_rpt: streptococcal pilin isopeptide
                     linkage domain"
                     /detection="hmmscan"
                     /domain_id="TIGRFam_ctg11_100_0007"
                     /evalue="7.00E-13"
                     /identifier="TIGR03786"
                     /label="ctg11_100"
                     /locus_tag="ctg11_100"
                     /protein_end="571"
                     /protein_start="506"
                     /score="46.6"
                     /tool="antismash"
                     /translation="FSNLVLNQPGTYHYRVTEVPGNDSDVVYDKLQADVTVQVARETTD
                     GREKLVAKVVYPDDVIFNNK"
     PFAM_domain     8462..8779
                     /aSDomain="FctA"
                     /aSTool="clusterhmmer"
                     /database="34.0"
                     /db_xref="PF12892.9"
                     /description="Spy0128-like isopeptide containing domain"
                     /detection="hmmscan"
                     /domain_id="clusterhmmer_ctg11_100_0013"
                     /evalue="1.60E-11"
                     /label="ctg11_100"
                     /locus_tag="ctg11_100"
                     /protein_end="686"
                     /protein_start="580"
                     /score="45.1"
                     /tool="antismash"
                     /translation="TFGKELTKVGVKQNLKADQFQFVLKDRFGKVLETVGNTADGQVAF
                     SELTFNKVGTYNYTVEELAGKDDAIVYDTMKAAVSITVTRDGDALVSTVVNPKDTIFNN
                     KF"
     aSDomain        8594..8779
                     /aSDomain="TIGR03786"
                     /aSTool="tigrfam"
                     /description="strep_pil_rpt: streptococcal pilin isopeptide
                     linkage domain"
                     /detection="hmmscan"
                     /domain_id="TIGRFam_ctg11_100_0008"
                     /evalue="1.80E-15"
                     /identifier="TIGR03786"
                     /label="ctg11_100"
                     /locus_tag="ctg11_100"
                     /protein_end="686"
                     /protein_start="624"
                     /score="54.9"
                     /tool="antismash"
                     /translation="FSELTFNKVGTYNYTVEELAGKDDAIVYDTMKAAVSITVTRDGDA
                     LVSTVVNPKDTIFNNKF"
     PFAM_domain     8801..9115
                     /aSDomain="FctA"
                     /aSTool="clusterhmmer"
                     /database="34.0"
                     /db_xref="PF12892.9"
                     /description="Spy0128-like isopeptide containing domain"
                     /detection="hmmscan"
                     /domain_id="clusterhmmer_ctg11_100_0014"
                     /evalue="5.00E-14"
                     /label="ctg11_100"
                     /locus_tag="ctg11_100"
                     /protein_end="798"
                     /protein_start="693"
                     /score="53.2"
                     /tool="antismash"
                     /translation="IQFSKELTKAGVNQTLTANEFQFVLKDSAGHIVETVGNTADGRVA
                     FSELHFDKAGTYTYTVEEVKGTNEDIVYDGMKATVWITVTRDGDALVSTVANPKDTVFN
                     N"
     aSDomain        8936..9121
                     /aSDomain="TIGR03786"
                     /aSTool="tigrfam"
                     /description="strep_pil_rpt: streptococcal pilin isopeptide
                     linkage domain"
                     /detection="hmmscan"
                     /domain_id="TIGRFam_ctg11_100_0009"
                     /evalue="3.50E-15"
                     /identifier="TIGR03786"
                     /label="ctg11_100"
                     /locus_tag="ctg11_100"
                     /protein_end="800"
                     /protein_start="738"
                     /score="54.0"
                     /tool="antismash"
                     /translation="FSELHFDKAGTYTYTVEEVKGTNEDIVYDGMKATVWITVTRDGDA
                     LVSTVANPKDTVFNNFV"
     PFAM_domain     9152..9469
                     /aSDomain="FctA"
                     /aSTool="clusterhmmer"
                     /database="34.0"
                     /db_xref="PF12892.9"
                     /description="Spy0128-like isopeptide containing domain"
                     /detection="hmmscan"
                     /domain_id="clusterhmmer_ctg11_100_0015"
                     /evalue="3.00E-15"
                     /label="ctg11_100"
                     /locus_tag="ctg11_100"
                     /protein_end="916"
                     /protein_start="810"
                     /score="57.1"
                     /tool="antismash"
                     /translation="ELTKVLTGRNLKDGEFSFVLKDDKGNVIQTVTNNAQGNISFENIV
                     YDKPGVYYYTVEEVKGNEADVVYDNMVAKFQVTVTKTVGEKENLLVAAVLLPLDTEFNN
                     SY"
     aSDomain        9272..9469
                     /aSDomain="TIGR03786"
                     /aSTool="tigrfam"
                     /description="strep_pil_rpt: streptococcal pilin isopeptide
                     linkage domain"
                     /detection="hmmscan"
                     /domain_id="TIGRFam_ctg11_100_0010"
                     /evalue="5.20E-13"
                     /identifier="TIGR03786"
                     /label="ctg11_100"
                     /locus_tag="ctg11_100"
                     /protein_end="916"
                     /protein_start="850"
                     /score="47.1"
                     /tool="antismash"
                     /translation="FENIVYDKPGVYYYTVEEVKGNEADVVYDNMVAKFQVTVTKTVGE
                     KENLLVAAVLLPLDTEFNNSY"
     PFAM_domain     9611..9733
                     /aSDomain="Gram_pos_anchor"
                     /aSTool="clusterhmmer"
                     /database="34.0"
                     /db_xref="PF00746.23"
                     /description="LPXTG cell wall anchor motif"
                     /detection="hmmscan"
                     /domain_id="clusterhmmer_ctg11_100_0016"
                     /evalue="1.60E-04"
                     /label="ctg11_100"
                     /locus_tag="ctg11_100"
                     /protein_end="1004"
                     /protein_start="963"
                     /score="21.6"
                     /tool="antismash"
                     /translation="EKSGPQLPETGQANDTALLALGVAAEMAAVMGVAYSHRRRK"
     aSDomain        9626..9733
                     /aSDomain="TIGR01167"
                     /aSTool="tigrfam"
                     /description="LPXTG_anchor: LPXTG cell wall anchor domain"
                     /detection="hmmscan"
                     /domain_id="TIGRFam_ctg11_100_0012"
                     /evalue="9.40E-04"
                     /identifier="TIGR01167"
                     /label="ctg11_100"
                     /locus_tag="ctg11_100"
                     /protein_end="1004"
                     /protein_start="968"
                     /score="17.8"
                     /tool="antismash"
                     /translation="QLPETGQANDTALLALGVAAEMAAVMGVAYSHRRRK"
     CDS             9873..10871
                     /gene_functions="biosynthetic-additional
                     (rule-based-clusters) Glycos_transf_1"
                     /gene_functions="biosynthetic-additional (smcogs)
                     SMCOG1045:glycosyl transferase group 1 (Score: 73.4;
                     E-value: 3.3e-22)"
                     /gene_kind="biosynthetic-additional"
                     /locus_tag="ctg11_101"
                     /sec_met_domain="Glycos_transf_1 (E-value: 5.4e-11,
                     bitscore: 36.5, seeds: 63, tool: rule-based-clusters)"
                     /transl_table=11
                     /translation="MKVLLYLEGKSVLEKSGIGRALHHQMHALDLAGIPYTTDILGDYD
                     VVHINTYGPRSLMLLHAAKRRGKKVIMHGHSTREDFENSFIGSNLLAPLFGKYLAHMYQ
                     KADYVITPSEYSKKLIQSYGVTTPIIAVSNGIDLKKYGKDPRKEEVFREYFGIKEGQPV
                     VICAGLYFQRKGIEDFVKVAEKMPHVRFIWLGSISKWLIPKKIRDIVNGKHPDNVSFPG
                     YFKGAVFQGAMSGANAFFFPSYEETEGIVVLEAFASHQHVVLRDIPVYEGWVDDKSASF
                     GHNVDEFVVALQDIIDGKVDKREEGYKVAESRSIDDVAQKLVEAYKEVLEI"
     PFAM_domain     9996..10289
                     /aSDomain="Glyco_transf_4"
                     /aSTool="clusterhmmer"
                     /database="34.0"
                     /db_xref="PF13439.8"
                     /description="Glycosyltransferase Family 4"
                     /detection="hmmscan"
                     /domain_id="clusterhmmer_ctg11_101_0017"
                     /evalue="2.20E-15"
                     /label="ctg11_101"
                     /locus_tag="ctg11_101"
                     /protein_end="139"
                     /protein_start="41"
                     /score="57.2"
                     /tool="antismash"
                     /translation="GDYDVVHINTYGPRSLMLLHAAKRRGKKVIMHGHSTREDFENSFI
                     GSNLLAPLFGKYLAHMYQKADYVITPSEYSKKLIQSYGVTTPIIAVSNGIDLK"
     PFAM_domain     10326..10769
                     /aSDomain="Glycos_transf_1"
                     /aSTool="clusterhmmer"
                     /database="34.0"
                     /db_xref="PF00534.22"
                     /db_xref="GO:0016757"
                     /description="Glycosyl transferases group 1"
                     /detection="hmmscan"
                     /domain_id="clusterhmmer_ctg11_101_0018"
                     /evalue="4.80E-09"
                     /gene_ontologies="GO:0016757: transferase activity,
                     transferring glycosyl groups"
                     /label="ctg11_101"
                     /locus_tag="ctg11_101"
                     /protein_end="299"
                     /protein_start="151"
                     /score="36.1"
                     /tool="antismash"
                     /translation="REYFGIKEGQPVVICAGLYFQRKGIEDFVKVAEKMPHVRFIWLGS
                     ISKWLIPKKIRDIVNGKHPDNVSFPGYFKGAVFQGAMSGANAFFFPSYEETEGIVVLEA
                     FASHQHVVLRDIPVYEGWVDDKSASFGHNVDEFVVALQDIIDGK"
     CDS             10872..12194
                     /gene_functions="biosynthetic-additional
                     (rule-based-clusters) Glycos_transf_1"
                     /gene_functions="biosynthetic-additional (smcogs)
                     SMCOG1045:glycosyl transferase group 1 (Score: 214.1;
                     E-value: 6.2e-65)"
                     /gene_kind="biosynthetic-additional"
                     /locus_tag="ctg11_102"
                     /sec_met_domain="Glycos_transf_1 (E-value: 6.1e-30,
                     bitscore: 98.2, seeds: 63, tool: rule-based-clusters)"
                     /transl_table=11
                     /translation="MRIGLFTDTYFPQVSGVATSIRTLKTQLEKMGHTVFIFTTTDRDV
                     DRYEDWQIVRIPSVPFFAFKDRRVAYRGFSKALEIAKQYKLDIIHTQTEFSLGLLGIAI
                     ARELRIPVVHTYHTQYEDYVRYIAKGMVIRPSMVKYIVRGFMSDLDGVICPSEIVYDLL
                     LKYKIAAEKRVIPTGIELEKFQRPEITEEDVADLRAKLGIASDETMLLSLSRVSYEKNI
                     QAVLAALPSVLEEDDKVRLVVAGDGPYLPDLKSQAKKLGILDKVVFTGMIAPGETALYY
                     KAADFFISASTSETQGLTYLEALASGTPIIAHGNPYLDNVITDQMFGTLYYHDNDLAGA
                     ILEAAIATPEKDVTKWADKLYEISAENFGKRVYEYYLDLTISKDFHNDLNGEDSTMKRL
                     TRMVTYLPTKAITLPVNGSVRILKGSAKQVKKIKNITKLLD"
     PFAM_domain     10914..11417
                     /aSDomain="Glyco_transf_4"
                     /aSTool="clusterhmmer"
                     /database="34.0"
                     /db_xref="PF13439.8"
                     /description="Glycosyltransferase Family 4"
                     /detection="hmmscan"
                     /domain_id="clusterhmmer_ctg11_102_0019"
                     /evalue="4.40E-33"
                     /label="ctg11_102"
                     /locus_tag="ctg11_102"
                     /protein_end="182"
                     /protein_start="14"
                     /score="114.8"
                     /tool="antismash"
                     /translation="SGVATSIRTLKTQLEKMGHTVFIFTTTDRDVDRYEDWQIVRIPSV
                     PFFAFKDRRVAYRGFSKALEIAKQYKLDIIHTQTEFSLGLLGIAIARELRIPVVHTYHT
                     QYEDYVRYIAKGMVIRPSMVKYIVRGFMSDLDGVICPSEIVYDLLLKYKIAAEKRVIPT
                     GIELE"
     PFAM_domain     11457..11873
                     /aSDomain="Glycos_transf_1"
                     /aSTool="clusterhmmer"
                     /database="34.0"
                     /db_xref="PF00534.22"
                     /db_xref="GO:0016757"
                     /description="Glycosyl transferases group 1"
                     /detection="hmmscan"
                     /domain_id="clusterhmmer_ctg11_102_0020"
                     /evalue="3.20E-27"
                     /gene_ontologies="GO:0016757: transferase activity,
                     transferring glycosyl groups"
                     /label="ctg11_102"
                     /locus_tag="ctg11_102"
                     /protein_end="334"
                     /protein_start="195"
                     /score="95.2"
                     /tool="antismash"
                     /translation="DLRAKLGIASDETMLLSLSRVSYEKNIQAVLAALPSVLEEDDKVR
                     LVVAGDGPYLPDLKSQAKKLGILDKVVFTGMIAPGETALYYKAADFFISASTSETQGLT
                     YLEALASGTPIIAHGNPYLDNVITDQMFGTLYYHD"
     CDS             12652..13047
                     /locus_tag="ctg11_103"
                     /transl_table=11
                     /translation="MRFKYEAIKTYLIDHGVDASLAETMHAIYATQRLGGTANAYFLIV
                     FTETEIFIISITPLGKLGEIIATLPEEMIKSYQFKKRLFIGYKLCFILTDGRELEFNIN
                     KMMIGAGWHKTELQSILETNYYNKNIK"
     CDS             13092..15038
                     /gene_functions="other (smcogs) SMCOG1162:threonyl-tRNA
                     synthetase (Score: 955.2; E-value: 2.4e-289)"
                     /gene_kind="other"
                     /locus_tag="ctg11_104"
                     /transl_table=11
                     /translation="MINITFPDGAVREFESGVTTFEIAQSISNSLAKKALAGKFNGKLI
                     DTTRAITEDGSIEIVTPDHEDALPILRHSAAHLFAQAARRLFPDIHLGVGPAIEDGFYY
                     DTDNQAGQISNEDLPRIEEEMKKIVKENFPSIREEVTKDEAREIFKNDPYKLELIEEHS
                     EDEGGLTIYRQGEYVDLCRGPHVPSTGRIQVFHLLNVAGAYWRGNSDNAMMQRIYGTAW
                     FDKKDLRAYLKRLEEAKERDHRKLGKELDLFMISQEVGQGLPFWLPNGATIRRVLERYI
                     VDKEVAAGYQHVYTPPIASVELYKTSGHWDHYREDMFPTMDMGDGEAFVLRPMNCPHHI
                     EVYKHHVHSYRELPIRIAEIGMMHRYEKSGALTGLQRVREMSLNDGHTFVTPEQIKDEF
                     QRTLQLIIDVYEDFNLTDYRFRLSYRDPKDTHKYFDNDEMWENAQSMLKSAMDDMELDY
                     FEAEGEAAFYGPKLDIQVKTALGNEETLSTIQLDFLLPERFDLKYIGADGEEHRPVMIH
                     RGVISTMERFTAILIENYKGAFPTWLAPQQVTVIPVSNEAHTDYAWEVAKQLRDRGIRV
                     EVDERNEKMQYKIRASQTQKIPYQLIVGDKEMEDGTVNVRRYGQKQTHTEAVSEFVENI
                     LADIARKSRPDAE"
     PFAM_domain     13095..13274
                     /aSDomain="TGS"
                     /aSTool="clusterhmmer"
                     /database="34.0"
                     /db_xref="PF02824.23"
                     /description="TGS domain"
                     /detection="hmmscan"
                     /domain_id="clusterhmmer_ctg11_104_0021"
                     /evalue="1.30E-10"
                     /label="ctg11_104"
                     /locus_tag="ctg11_104"
                     /protein_end="61"
                     /protein_start="1"
                     /score="41.3"
                     /tool="antismash"
                     /translation="INITFPDGAVREFESGVTTFEIAQSISNSLAKKALAGKFNGKLID
                     TTRAITEDGSIEIVT"
     aSDomain        13305..15005
                     /aSDomain="TIGR00418"
                     /aSTool="tigrfam"
                     /description="thrS: threonine--tRNA ligase"
                     /detection="hmmscan"
                     /domain_id="TIGRFam_ctg11_104_0013"
                     /evalue="2.00E-229"
                     /identifier="TIGR00418"
                     /label="ctg11_104"
                     /locus_tag="ctg11_104"
                     /protein_end="638"
                     /protein_start="71"
                     /score="761.2"
                     /tool="antismash"
                     /translation="RHSAAHLFAQAARRLFPDIHLGVGPAIEDGFYYDTDNQAGQISNE
                     DLPRIEEEMKKIVKENFPSIREEVTKDEAREIFKNDPYKLELIEEHSEDEGGLTIYRQG
                     EYVDLCRGPHVPSTGRIQVFHLLNVAGAYWRGNSDNAMMQRIYGTAWFDKKDLRAYLKR
                     LEEAKERDHRKLGKELDLFMISQEVGQGLPFWLPNGATIRRVLERYIVDKEVAAGYQHV
                     YTPPIASVELYKTSGHWDHYREDMFPTMDMGDGEAFVLRPMNCPHHIEVYKHHVHSYRE
                     LPIRIAEIGMMHRYEKSGALTGLQRVREMSLNDGHTFVTPEQIKDEFQRTLQLIIDVYE
                     DFNLTDYRFRLSYRDPKDTHKYFDNDEMWENAQSMLKSAMDDMELDYFEAEGEAAFYGP
                     KLDIQVKTALGNEETLSTIQLDFLLPERFDLKYIGADGEEHRPVMIHRGVISTMERFTA
                     ILIENYKGAFPTWLAPQQVTVIPVSNEAHTDYAWEVAKQLRDRGIRVEVDERNEKMQYK
                     IRASQTQKIPYQLIVGDKEMEDGTVNVRRYGQKQTHTEAVSEFVENILAD"
     PFAM_domain     13599..13745
                     /aSDomain="tRNA_SAD"
                     /aSTool="clusterhmmer"
                     /database="34.0"
                     /db_xref="PF07973.16"
                     /db_xref="GO:0004812"
                     /db_xref="GO:0005524"
                     /db_xref="GO:0043039"
                     /description="Threonyl and Alanyl tRNA synthetase second
                     additional domain"
                     /detection="hmmscan"
                     /domain_id="clusterhmmer_ctg11_104_0022"
                     /evalue="8.40E-16"
                     /gene_ontologies="GO:0004812: aminoacyl-tRNA ligase
                     activity"
                     /gene_ontologies="GO:0005524: ATP binding"
                     /gene_ontologies="GO:0043039: tRNA aminoacylation"
                     /label="ctg11_104"
                     /locus_tag="ctg11_104"
                     /protein_end="218"
                     /protein_start="169"
                     /score="57.9"
                     /tool="antismash"
                     /translation="TIYRQGEYVDLCRGPHVPSTGRIQVFHLLNVAGAYWRGNSDNAMM
                     QRIY"
     PFAM_domain     14067..14696
                     /aSDomain="tRNA-synt_2b"
                     /aSTool="clusterhmmer"
                     /database="34.0"
                     /db_xref="PF00587.27"
                     /db_xref="GO:0000166"
                     /db_xref="GO:0004812"
                     /db_xref="GO:0005524"
                     /db_xref="GO:0006418"
                     /description="tRNA synthetase class II core domain (G, H,
                     P, S and T)"
                     /detection="hmmscan"
                     /domain_id="clusterhmmer_ctg11_104_0023"
                     /evalue="3.90E-34"
                     /gene_ontologies="GO:0000166: nucleotide binding"
                     /gene_ontologies="GO:0004812: aminoacyl-tRNA ligase
                     activity"
                     /gene_ontologies="GO:0005524: ATP binding"
                     /gene_ontologies="GO:0006418: tRNA aminoacylation for
                     protein translation"
                     /label="ctg11_104"
                     /locus_tag="ctg11_104"
                     /protein_end="535"
                     /protein_start="325"
                     /score="118.3"
                     /tool="antismash"
                     /translation="GEAFVLRPMNCPHHIEVYKHHVHSYRELPIRIAEIGMMHRYEKSG
                     ALTGLQRVREMSLNDGHTFVTPEQIKDEFQRTLQLIIDVYEDFNLTDYRFRLSYRDPKD
                     THKYFDNDEMWENAQSMLKSAMDDMELDYFEAEGEAAFYGPKLDIQVKTALGNEETLST
                     IQLDFLLPERFDLKYIGADGEEHRPVMIHRGVISTMERFTAILIENY"
     PFAM_domain     14730..14999
                     /aSDomain="HGTP_anticodon"
                     /aSTool="clusterhmmer"
                     /database="34.0"
                     /db_xref="PF03129.22"
                     /description="Anticodon binding domain"
                     /detection="hmmscan"
                     /domain_id="clusterhmmer_ctg11_104_0024"
                     /evalue="2.60E-24"
                     /label="ctg11_104"
                     /locus_tag="ctg11_104"
                     /protein_end="636"
                     /protein_start="546"
                     /score="85.3"
                     /tool="antismash"
                     /translation="QVTVIPVSNEAHTDYAWEVAKQLRDRGIRVEVDERNEKMQYKIRA
                     SQTQKIPYQLIVGDKEMEDGTVNVRRYGQKQTHTEAVSEFVENIL"
     CDS             15087..16025
                     /gene_functions="biosynthetic-additional
                     (rule-based-clusters) PF00561"
                     /gene_kind="biosynthetic-additional"
                     /locus_tag="ctg11_105"
                     /sec_met_domain="PF00561 (E-value: 1.9e-06, bitscore: 21.8,
                     seeds: 48, tool: rule-based-clusters)"
                     /transl_table=11
                     /translation="MHVFMKRLLFLMGAVLVLLLASFIYHRLALQREKTSLNPMGQMVS
                     VNGHDMSVFVKGNGPQTLVFLSGAGTASPILDFKDLYDGLSKQYKIVVVERSGYGYSED
                     TSKSRDVSEVLSETRQALAKAQVSGPYIILSHSMASLETLLWQEKYPSEIKAIIGLDWA
                     LPESYAHLKMHSQILRMARLGSQLGLLRYIPSRLYVPNENLSSSDRRLYQRIAYRQILS
                     QAMLNESLSVKENAKKVDAKINSQIPTLLLVSNGEGTSFSKEEWRNYAARFAKDQKNIA
                     LTFYDAPHYLYHYQTKEVVAKIEDFIKGTTD"
     CDS             16055..17113
                     /locus_tag="ctg11_106"
                     /transl_table=11
                     /translation="MLIGSKAFSSLWKEWQKEYQPLQVLKLLLAYIEMPEDLSGEIKET
                     QRLLSYFDPDLAPHDAFWKDVARLVDLAFPEDSLSKKFSIERQIHQLRYLISSQQAQYV
                     RTHYKKTGMTDKEALAVYLRWKPFTMFDQGRLHQKISFCDGKGIYPDGIPSVNLKILLY
                     NRVEFILDSQGNFLNEVDAEQVTESGVVNGASLNYGNFKRHWQLDVEPVQPHDPAFRNR
                     MTKGFRSPNKLRKKWGRKEPEHFDKSFYNPNGIYAQSHRSLANDVKRQARLFLAMVYGF
                     KLVQKKQSKEVYMSNQPQNNKGTAVLGSLVFMALYALGIWHNAVRGNIPFLILWSVLLL
                     VNVSYLIFRLRK"
     PFAM_domain     16061..16822
                     /aSDomain="DUF3114"
                     /aSTool="clusterhmmer"
                     /database="34.0"
                     /db_xref="PF11311.10"
                     /description="Protein of unknown function (DUF3114)"
                     /detection="hmmscan"
                     /domain_id="clusterhmmer_ctg11_106_0025"
                     /evalue="2.10E-96"
                     /label="ctg11_106"
                     /locus_tag="ctg11_106"
                     /protein_end="256"
                     /protein_start="2"
                     /score="322.4"
                     /tool="antismash"
                     /translation="IGSKAFSSLWKEWQKEYQPLQVLKLLLAYIEMPEDLSGEIKETQR
                     LLSYFDPDLAPHDAFWKDVARLVDLAFPEDSLSKKFSIERQIHQLRYLISSQQAQYVRT
                     HYKKTGMTDKEALAVYLRWKPFTMFDQGRLHQKISFCDGKGIYPDGIPSVNLKILLYNR
                     VEFILDSQGNFLNEVDAEQVTESGVVNGASLNYGNFKRHWQLDVEPVQPHDPAFRNRMT
                     KGFRSPNKLRKKWGRKEPEHFDKSFYNPNGIY"
     CDS             complement(17188..17379)
                     /locus_tag="ctg11_107"
                     /transl_table=11
                     /translation="MKKELRRDPNNKIIAGVCSGIAKYLDIDPVIIRLIWAAAFFLFGT
                     GFLFYIICWIIIPEESKW"
     PFAM_domain     complement(17200..17373)
                     /aSDomain="PspC"
                     /aSTool="clusterhmmer"
                     /database="34.0"
                     /db_xref="PF04024.14"
                     /description="PspC domain"
                     /detection="hmmscan"
                     /domain_id="clusterhmmer_ctg11_107_0026"
                     /evalue="5.00E-25"
                     /label="ctg11_107"
                     /locus_tag="ctg11_107"
                     /protein_end="60"
                     /protein_start="2"
                     /score="87.2"
                     /tool="antismash"
                     /translation="KELRRDPNNKIIAGVCSGIAKYLDIDPVIIRLIWAAAFFLFGTGF
                     LFYIICWIIIPEE"
     CDS             complement(17436..18113)
                     /locus_tag="ctg11_108"
                     /transl_table=11
                     /translation="MSNTATFNTSPNLKLSKKLSFGEEVANSVTHAVGAMAMLVLLPIT
                     AVHANNGYGMTAAVGMSVFVISLFLMFLSSAIYHAMDYNSPHKMVLRIIDHSMIYIAIA
                     GSYTPVALSLVGGWLGYSIIVLQWGTTIFGILYKIFAKKINEKFSLFLYLMMGWLVIFI
                     IPAIITKTGPAFWGLMLAGGLSYTVGAAFYAKKKPYFHMIWHLFIMLASALQYMGIVYF
                     MLP"
     aSDomain        complement(17451..18047)
                     /aSDomain="TIGR01065"
                     /aSTool="tigrfam"
                     /description="hlyIII: channel protein, hemolysin III
                     family"
                     /detection="hmmscan"
                     /domain_id="TIGRFam_ctg11_108_0014"
                     /evalue="7.70E-58"
                     /identifier="TIGR01065"
                     /label="ctg11_108"
                     /locus_tag="ctg11_108"
                     /protein_end="221"
                     /protein_start="22"
                     /score="193.3"
                     /tool="antismash"
                     /translation="EEVANSVTHAVGAMAMLVLLPITAVHANNGYGMTAAVGMSVFVIS
                     LFLMFLSSAIYHAMDYNSPHKMVLRIIDHSMIYIAIAGSYTPVALSLVGGWLGYSIIVL
                     QWGTTIFGILYKIFAKKINEKFSLFLYLMMGWLVIFIIPAIITKTGPAFWGLMLAGGLS
                     YTVGAAFYAKKKPYFHMIWHLFIMLASALQYMGIVY"
     PFAM_domain     complement(17466..18050)
                     /aSDomain="HlyIII"
                     /aSTool="clusterhmmer"
                     /database="34.0"
                     /db_xref="PF03006.22"
                     /db_xref="GO:0016021"
                     /description="Haemolysin-III related"
                     /detection="hmmscan"
                     /domain_id="clusterhmmer_ctg11_108_0027"
                     /evalue="1.00E-29"
                     /gene_ontologies="GO:0016021: integral component of
                     membrane"
                     /label="ctg11_108"
                     /locus_tag="ctg11_108"
                     /protein_end="216"
                     /protein_start="21"
                     /score="103.9"
                     /tool="antismash"
                     /translation="GEEVANSVTHAVGAMAMLVLLPITAVHANNGYGMTAAVGMSVFVI
                     SLFLMFLSSAIYHAMDYNSPHKMVLRIIDHSMIYIAIAGSYTPVALSLVGGWLGYSIIV
                     LQWGTTIFGILYKIFAKKINEKFSLFLYLMMGWLVIFIIPAIITKTGPAFWGLMLAGGL
                     SYTVGAAFYAKKKPYFHMIWHLFIMLASALQY"
     CDS             complement(18106..18555)
                     /locus_tag="ctg11_109"
                     /transl_table=11
                     /translation="LTTQQYPLWEELPEIELYLDQVLLYVNQVTQSTLGPNDKGLTASM
                     VNNYVKHGHVAKPIKKKYNAAQVARLIVITSLKTVFEISEIAKTLEILRTDAESQKSYY
                     NDFVACMNGQFPQEAPQVILSACQTLQCYRATHQLLNDLEGGNNV"
     PFAM_domain     complement(18235..18534)
                     /aSDomain="DUF1836"
                     /aSTool="clusterhmmer"
                     /database="34.0"
                     /db_xref="PF08876.13"
                     /description="Domain of unknown function (DUF1836)"
                     /detection="hmmscan"
                     /domain_id="clusterhmmer_ctg11_109_0028"
                     /evalue="2.00E-32"
                     /label="ctg11_109"
                     /locus_tag="ctg11_109"
                     /protein_end="107"
                     /protein_start="7"
                     /score="111.4"
                     /tool="antismash"
                     /translation="LWEELPEIELYLDQVLLYVNQVTQSTLGPNDKGLTASMVNNYVKH
                     GHVAKPIKKKYNAAQVARLIVITSLKTVFEISEIAKTLEILRTDAESQKSYYNDF"
     CDS             complement(18728..19999)
                     /gene_functions="biosynthetic-additional (smcogs)
                     SMCOG1187:hydroxymethylglutaryl-CoA reductase (Score:
                     660.1; E-value: 2.7e-200)"
                     /gene_kind="biosynthetic-additional"
                     /locus_tag="ctg11_110"
                     /transl_table=11
                     /translation="MTKLSWTGFSKKTPQERKEHLKKNALLSQENQDLLDKDQQLTLET
                     ANQMAENVIGRFTLPFAICPDVLVDGVTYQVPMVTEEPSVVAAASYASKLIKRSGGFTT
                     TIHNRQMIGQVALFDVPDKATASSKIQAANQDLIEIAKEAHPSIVKRGGGPRRLWTEAK
                     GDFLIVYLAVDTQEAMGANMVNTMMEALVPELENLSEGQSLMAILSNLATESLVTATCR
                     LNTRFLSRNKEDAHDFAKKMEMASQLAQVDPYRAATHNKGIFNGIDALVIATGNDWRAV
                     EAGSHAYASKDGSYRGLSTWTYDQEAKELVGELTLPMPIATRGGSIGLNPSVSIAHDLL
                     NHPDAKTLASIIVSLGLAQNLAALKALTSTGIQAGHMKLQAKSLALLAGASPEEMPHVL
                     AELLKAKHMNQETAQAILEKHRTP"
     PFAM_domain     complement(18857..19960)
                     /aSDomain="HMG-CoA_red"
                     /aSTool="clusterhmmer"
                     /database="34.0"
                     /db_xref="PF00368.20"
                     /db_xref="GO:0004420"
                     /db_xref="GO:0015936"
                     /db_xref="GO:0055114"
                     /description="Hydroxymethylglutaryl-coenzyme A reductase"
                     /detection="hmmscan"
                     /domain_id="clusterhmmer_ctg11_110_0029"
                     /evalue="9.00E-111"
                     /gene_ontologies="GO:0004420: hydroxymethylglutaryl-CoA
                     reductase (NADPH) activity"
                     /gene_ontologies="GO:0015936: coenzyme A metabolic process"
                     /gene_ontologies="GO:0055114: oxidation-reduction process"
                     /label="ctg11_110"
                     /locus_tag="ctg11_110"
                     /protein_end="381"
                     /protein_start="13"
                     /score="370.5"
                     /tool="antismash"
                     /translation="PQERKEHLKKNALLSQENQDLLDKDQQLTLETANQMAENVIGRFT
                     LPFAICPDVLVDGVTYQVPMVTEEPSVVAAASYASKLIKRSGGFTTTIHNRQMIGQVAL
                     FDVPDKATASSKIQAANQDLIEIAKEAHPSIVKRGGGPRRLWTEAKGDFLIVYLAVDTQ
                     EAMGANMVNTMMEALVPELENLSEGQSLMAILSNLATESLVTATCRLNTRFLSRNKEDA
                     HDFAKKMEMASQLAQVDPYRAATHNKGIFNGIDALVIATGNDWRAVEAGSHAYASKDGS
                     YRGLSTWTYDQEAKELVGELTLPMPIATRGGSIGLNPSVSIAHDLLNHPDAKTLASIIV
                     SLGLAQNLAALKALTSTGIQAGHMKLQA"
     aSDomain        complement(18860..19981)
                     /aSDomain="TIGR00532"
                     /aSTool="tigrfam"
                     /description="HMG_CoA_R_NAD: hydroxymethylglutaryl-CoA
                     reductase, degradative"
                     /detection="hmmscan"
                     /domain_id="TIGRFam_ctg11_110_0015"
                     /evalue="3.30E-95"
                     /identifier="TIGR00532"
                     /label="ctg11_110"
                     /locus_tag="ctg11_110"
                     /protein_end="380"
                     /protein_start="6"
                     /score="317.6"
                     /tool="antismash"
                     /translation="TGFSKKTPQERKEHLKKNALLSQENQDLLDKDQQLTLETANQMAE
                     NVIGRFTLPFAICPDVLVDGVTYQVPMVTEEPSVVAAASYASKLIKRSGGFTTTIHNRQ
                     MIGQVALFDVPDKATASSKIQAANQDLIEIAKEAHPSIVKRGGGPRRLWTEAKGDFLIV
                     YLAVDTQEAMGANMVNTMMEALVPELENLSEGQSLMAILSNLATESLVTATCRLNTRFL
                     SRNKEDAHDFAKKMEMASQLAQVDPYRAATHNKGIFNGIDALVIATGNDWRAVEAGSHA
                     YASKDGSYRGLSTWTYDQEAKELVGELTLPMPIATRGGSIGLNPSVSIAHDLLNHPDAK
                     TLASIIVSLGLAQNLAALKALTSTGIQAGHMKLQ"
     CDS             complement(20001..21167)
                     /gene_functions="biosynthetic (rule-based-clusters) T3PKS:
                     Chal_sti_synt_N"
                     /gene_functions="biosynthetic-additional (smcogs)
                     SMCOG1043:hydroxymethylglutaryl-CoA synthase (Score: 534.3;
                     E-value: 2.8e-162)"
                     /gene_kind="biosynthetic"
                     /locus_tag="ctg11_111"
                     /sec_met_domain="Chal_sti_synt_N (E-value: 2.2e-07,
                     bitscore: 24.6, seeds: 21, tool: rule-based-clusters)"
                     /transl_table=11
                     /translation="MSIGIDKIGFATSQYVLNMADLALARGAEPEKFSKGLMLDATSIT
                     PITEDIVTLASDAAADILNDDDKKAIDMVIVATESSIDQSKAAAVYVHSLLGIQPFARS
                     FEMKEACYAATAGLNYAKLHVAAHPESKVLVIASDIARYGVGSSGESTQGAGAVAMLVS
                     QNPRILELTDDNVAQTRDVMDFWRPNYSSTPYVQGIYSTKQYLDSLKTTWAAYQERHQA
                     DFADFAAFCLHLPYPKLALKGLNKIIPKDLNPENKERLTNNFDASITYSRQIGNIYTGS
                     LYLGLLSLLEQSQDLKAGDKIGFFSYGSGAVSEIFSGRLIEGYKDLLRTDRLDTFAKRQ
                     QLSVADYEKLFYEEAQLDDTGSTHFANYQTGAFRLAEISEHQRIYKGN"
     aSDomain        complement(20013..21161)
                     /aSDomain="TIGR01835"
                     /aSTool="tigrfam"
                     /description="HMG-CoA-S_prok: hydroxymethylglutaryl-CoA
                     synthase"
                     /detection="hmmscan"
                     /domain_id="TIGRFam_ctg11_111_0016"
                     /evalue="1.60E-163"
                     /identifier="TIGR01835"
                     /label="ctg11_111"
                     /locus_tag="ctg11_111"
                     /protein_end="385"
                     /protein_start="2"
                     /score="541.9"
                     /tool="antismash"
                     /translation="IGIDKIGFATSQYVLNMADLALARGAEPEKFSKGLMLDATSITPI
                     TEDIVTLASDAAADILNDDDKKAIDMVIVATESSIDQSKAAAVYVHSLLGIQPFARSFE
                     MKEACYAATAGLNYAKLHVAAHPESKVLVIASDIARYGVGSSGESTQGAGAVAMLVSQN
                     PRILELTDDNVAQTRDVMDFWRPNYSSTPYVQGIYSTKQYLDSLKTTWAAYQERHQADF
                     ADFAAFCLHLPYPKLALKGLNKIIPKDLNPENKERLTNNFDASITYSRQIGNIYTGSLY
                     LGLLSLLEQSQDLKAGDKIGFFSYGSGAVSEIFSGRLIEGYKDLLRTDRLDTFAKRQQL
                     SVADYEKLFYEEAQLDDTGSTHFANYQTGAFRLAEISEHQRIY"
     PFAM_domain     complement(20124..20420)
                     /aSDomain="HMG_CoA_synt_C"
                     /aSTool="clusterhmmer"
                     /database="34.0"
                     /db_xref="PF08540.12"
                     /db_xref="GO:0004421"
                     /db_xref="GO:0006084"
                     /db_xref="GO:0010142"
                     /description="Hydroxymethylglutaryl-coenzyme A synthase C
                     terminal"
                     /detection="hmmscan"
                     /domain_id="clusterhmmer_ctg11_111_0031"
                     /evalue="3.80E-14"
                     /gene_ontologies="GO:0004421: hydroxymethylglutaryl-CoA
                     synthase activity"
                     /gene_ontologies="GO:0006084: acetyl-CoA metabolic process"
                     /gene_ontologies="GO:0010142: farnesyl diphosphate
                     biosynthetic process, mevalonate pathway"
                     /label="ctg11_111"
                     /locus_tag="ctg11_111"
                     /protein_end="348"
                     /protein_start="249"
                     /score="53.1"
                     /tool="antismash"
                     /translation="KDLNPENKERLTNNFDASITYSRQIGNIYTGSLYLGLLSLLEQSQ
                     DLKAGDKIGFFSYGSGAVSEIFSGRLIEGYKDLLRTDRLDTFAKRQQLSVADYE"
     PFAM_domain     complement(20676..21149)
                     /aSDomain="HMG_CoA_synt_N"
                     /aSTool="clusterhmmer"
                     /database="34.0"
                     /db_xref="PF01154.19"
                     /description="Hydroxymethylglutaryl-coenzyme A synthase N
                     terminal"
                     /detection="hmmscan"
                     /domain_id="clusterhmmer_ctg11_111_0030"
                     /evalue="1.90E-09"
                     /label="ctg11_111"
                     /locus_tag="ctg11_111"
                     /protein_end="164"
                     /protein_start="6"
                     /score="37.7"
                     /tool="antismash"
                     /translation="KIGFATSQYVLNMADLALARGAEPEKFSKGLMLDATSITPITEDI
                     VTLASDAAADILNDDDKKAIDMVIVATESSIDQSKAAAVYVHSLLGIQPFARSFEMKEA
                     CYAATAGLNYAKLHVAAHPESKVLVIASDIARYGVGSSGESTQGAGAVAMLVSQ"
     CDS             21640..22500
                     /locus_tag="ctg11_112"
                     /transl_table=11
                     /translation="MTKADTIFKENITKIMEEGVWSEQARPKYKDGTTANSKYITGSFA
                     EYDLSKGEFPITTLRPIAIKSAIKEVLWIYQDQSNSLDVLEDKYNVHYWNDWEVEGVPA
                     NNGDKRSIGQRYGAVVKKHDIINRLLAQLEANPWNRRNVISLWDYEAFEETAGLQPCAF
                     QTMFDVRRVGEDIYLDTTLTQRSNDMLVAHHINAMQYVALQMMIAKHFGWKVGKFFYFI
                     NNLHIYDNQFEQAEELLKRQPSDCQPRLVLNVPDGTNFFDIKPEDFELVDYEPVKPQLK
                     FDLAI"
     PFAM_domain     21661..22497
                     /aSDomain="Thymidylat_synt"
                     /aSTool="clusterhmmer"
                     /database="34.0"
                     /db_xref="PF00303.21"
                     /description="Thymidylate synthase"
                     /detection="hmmscan"
                     /domain_id="clusterhmmer_ctg11_112_0032"
                     /evalue="5.00E-62"
                     /label="ctg11_112"
                     /locus_tag="ctg11_112"
                     /protein_end="286"
                     /protein_start="7"
                     /score="209.6"
                     /tool="antismash"
                     /translation="FKENITKIMEEGVWSEQARPKYKDGTTANSKYITGSFAEYDLSKG
                     EFPITTLRPIAIKSAIKEVLWIYQDQSNSLDVLEDKYNVHYWNDWEVEGVPANNGDKRS
                     IGQRYGAVVKKHDIINRLLAQLEANPWNRRNVISLWDYEAFEETAGLQPCAFQTMFDVR
                     RVGEDIYLDTTLTQRSNDMLVAHHINAMQYVALQMMIAKHFGWKVGKFFYFINNLHIYD
                     NQFEQAEELLKRQPSDCQPRLVLNVPDGTNFFDIKPEDFELVDYEPVKPQLKFDLAI"
     CDS             22609..23112
                     /locus_tag="ctg11_113"
                     /transl_table=11
                     /translation="VSKQLIAIWAEAHNHVIGKNHTMPWHLPAELAHFKKTTMGSAILM
                     GRVTFDGMNRRCLPGRETLILTRDKDFDCEGVTTVTSVEEALAWFEQQDKDLYIAGGAG
                     VYKAFDGHYDALIKTTIEADLEGDTYFPQLDMTAFKEVSRDRVVKDDKNAYDFSISRYE
                     KEGD"
     PFAM_domain     22621..23100
                     /aSDomain="DHFR_1"
                     /aSTool="clusterhmmer"
                     /database="34.0"
                     /db_xref="PF00186.21"
                     /db_xref="GO:0004146"
                     /db_xref="GO:0046654"
                     /db_xref="GO:0055114"
                     /description="Dihydrofolate reductase"
                     /detection="hmmscan"
                     /domain_id="clusterhmmer_ctg11_113_0033"
                     /evalue="3.20E-52"
                     /gene_ontologies="GO:0004146: dihydrofolate reductase
                     activity"
                     /gene_ontologies="GO:0046654: tetrahydrofolate biosynthetic
                     process"
                     /gene_ontologies="GO:0055114: oxidation-reduction process"
                     /label="ctg11_113"
                     /locus_tag="ctg11_113"
                     /protein_end="164"
                     /protein_start="4"
                     /score="176.6"
                     /tool="antismash"
                     /translation="LIAIWAEAHNHVIGKNHTMPWHLPAELAHFKKTTMGSAILMGRVT
                     FDGMNRRCLPGRETLILTRDKDFDCEGVTTVTSVEEALAWFEQQDKDLYIAGGAGVYKA
                     FDGHYDALIKTTIEADLEGDTYFPQLDMTAFKEVSRDRVVKDDKNAYDFSISRYEK"
     CDS             23117..23287
                     /locus_tag="ctg11_114"
                     /transl_table=11
                     /translation="MQRSVFGLFTALLGVLCVLSAIPAFRKKRYGLAVFLFLNAFTNLV
                     NTIHAFYGTLF"
     CDS             23305..24531
                     /gene_functions="other (smcogs) SMCOG1223:ATPase (Score:
                     35.2; E-value: 7.7e-11)"
                     /gene_kind="other"
                     /locus_tag="ctg11_115"
                     /transl_table=11
                     /translation="MAGNRNEEMVYCSFCGKNQEEVKKIIAGNGVFICNECVALSQEII
                     REEMAEEVLADLAETPKPKELLDILNNYVVGQDRAKRALAVAVYNHYKRINFTESREDN
                     DVDLQKSNILMIGPTGSGKTFLAQTLARSLNVPFAIADATSLTEAGYVGEDVENILLKL
                     IQAADFNIERAERGIIYVDEIDKIAKKGENVSITRDVSGEGVQQALLKIIEGTVASVPP
                     QGGRKHPNQEMIQIDTKNILFIVGGAFDGIEDIVKQRLGEKIIGFGQNNKAIDDDSSYM
                     QEIVAEDIQKFGLIPEFIGRLPVLAALEQLTVDDLVRILTEPRNSLVKQYQTLLSYDGV
                     ELEFDQDALEAIASKAIERKTGARGLRSIIEEVMMDVMFEIPSQEDVTKVRITKEAVDG
                     TAAPVLETA"
     aSDomain        23317..24519
                     /aSDomain="TIGR00382"
                     /aSTool="tigrfam"
                     /description="clpX: ATP-dependent Clp protease, ATP-binding
                     subunit ClpX"
                     /detection="hmmscan"
                     /domain_id="TIGRFam_ctg11_115_0017"
                     /evalue="1.10E-193"
                     /identifier="TIGR00382"
                     /label="ctg11_115"
                     /locus_tag="ctg11_115"
                     /protein_end="405"
                     /protein_start="4"
                     /score="641.9"
                     /tool="antismash"
                     /translation="RNEEMVYCSFCGKNQEEVKKIIAGNGVFICNECVALSQEIIREEM
                     AEEVLADLAETPKPKELLDILNNYVVGQDRAKRALAVAVYNHYKRINFTESREDNDVDL
                     QKSNILMIGPTGSGKTFLAQTLARSLNVPFAIADATSLTEAGYVGEDVENILLKLIQAA
                     DFNIERAERGIIYVDEIDKIAKKGENVSITRDVSGEGVQQALLKIIEGTVASVPPQGGR
                     KHPNQEMIQIDTKNILFIVGGAFDGIEDIVKQRLGEKIIGFGQNNKAIDDDSSYMQEIV
                     AEDIQKFGLIPEFIGRLPVLAALEQLTVDDLVRILTEPRNSLVKQYQTLLSYDGVELEF
                     DQDALEAIASKAIERKTGARGLRSIIEEVMMDVMFEIPSQEDVTKVRITKEAVDGTAAP
                     VL"
     PFAM_domain     23335..23445
                     /aSDomain="zf-C4_ClpX"
                     /aSTool="clusterhmmer"
                     /database="34.0"
                     /db_xref="PF06689.15"
                     /db_xref="GO:0008270"
                     /db_xref="GO:0046983"
                     /description="ClpX C4-type zinc finger"
                     /detection="hmmscan"
                     /domain_id="clusterhmmer_ctg11_115_0034"
                     /evalue="3.20E-17"
                     /gene_ontologies="GO:0008270: zinc ion binding"
                     /gene_ontologies="GO:0046983: protein dimerization
                     activity"
                     /label="ctg11_115"
                     /locus_tag="ctg11_115"
                     /protein_end="47"
                     /protein_start="10"
                     /score="62.2"
                     /tool="antismash"
                     /translation="YCSFCGKNQEEVKKIIAGNGVFICNECVALSQEIIRE"
     PFAM_domain     23629..24216
                     /aSDomain="AAA_2"
                     /aSTool="clusterhmmer"
                     /database="34.0"
                     /db_xref="PF07724.16"
                     /db_xref="GO:0005524"
                     /db_xref="GO:0016887"
                     /description="AAA domain (Cdc48 subfamily)"
                     /detection="hmmscan"
                     /domain_id="clusterhmmer_ctg11_115_0035"
                     /evalue="2.10E-48"
                     /gene_ontologies="GO:0005524: ATP binding"
                     /gene_ontologies="GO:0016887: ATPase activity"
                     /label="ctg11_115"
                     /locus_tag="ctg11_115"
                     /protein_end="304"
                     /protein_start="108"
                     /score="164.8"
                     /tool="antismash"
                     /translation="QKSNILMIGPTGSGKTFLAQTLARSLNVPFAIADATSLTEAGYVG
                     EDVENILLKLIQAADFNIERAERGIIYVDEIDKIAKKGENVSITRDVSGEGVQQALLKI
                     IEGTVASVPPQGGRKHPNQEMIQIDTKNILFIVGGAFDGIEDIVKQRLGEKIIGFGQNN
                     KAIDDDSSYMQEIVAEDIQKFGLIPEFIGRLPV"
     PFAM_domain     24235..24471
                     /aSDomain="ClpB_D2-small"
                     /aSTool="clusterhmmer"
                     /database="34.0"
                     /db_xref="PF10431.11"
                     /description="C-terminal, D2-small domain, of ClpB protein"
                     /detection="hmmscan"
                     /domain_id="clusterhmmer_ctg11_115_0036"
                     /evalue="2.20E-17"
                     /label="ctg11_115"
                     /locus_tag="ctg11_115"
                     /protein_end="389"
                     /protein_start="310"
                     /score="62.9"
                     /tool="antismash"
                     /translation="LTVDDLVRILTEPRNSLVKQYQTLLSYDGVELEFDQDALEAIASK
                     AIERKTGARGLRSIIEEVMMDVMFEIPSQEDVTK"
     CDS             24541..25140
                     /gene_functions="other (smcogs) SMCOG1227:ribosome
                     biogenesis GTP-binding protein YsxC (Score: 182.1; E-value:
                     3.5e-55)"
                     /gene_kind="other"
                     /locus_tag="ctg11_116"
                     /transl_table=11
                     /translation="MAEEQVLNTHNAEILLSAANKSHYPQDDLPEVALAGRSNVGKSSF
                     INTLLGRKNLARTSGKPGKTQLLNFYNIDDKLRFVDVPGYGYARVSKKERAKWGKMIEE
                     YLVTRDNLRVVVSLVDLRHEPTQDDIQMYEFLKYYEIPVIVVATKADKIPRGKWNKHES
                     IIKKKLNFDKNDHFIVFSSVTRDGYDEAWDTILAEL"
     aSDomain        24577..25125
                     /aSDomain="TIGR03598"
                     /aSTool="tigrfam"
                     /description="GTPase_YsxC: ribosome biogenesis GTP-binding
                     protein YsxC"
                     /detection="hmmscan"
                     /domain_id="TIGRFam_ctg11_116_0018"
                     /evalue="3.90E-73"
                     /identifier="TIGR03598"
                     /label="ctg11_116"
                     /locus_tag="ctg11_116"
                     /protein_end="195"
                     /protein_start="12"
                     /score="243.1"
                     /tool="antismash"
                     /translation="EILLSAANKSHYPQDDLPEVALAGRSNVGKSSFINTLLGRKNLAR
                     TSGKPGKTQLLNFYNIDDKLRFVDVPGYGYARVSKKERAKWGKMIEEYLVTRDNLRVVV
                     SLVDLRHEPTQDDIQMYEFLKYYEIPVIVVATKADKIPRGKWNKHESIIKKKLNFDKND
                     HFIVFSSVTRDGYDEAWDTI"
     PFAM_domain     24631..24987
                     /aSDomain="MMR_HSR1"
                     /aSTool="clusterhmmer"
                     /database="34.0"
                     /db_xref="PF01926.25"
                     /db_xref="GO:0005525"
                     /description="50S ribosome-binding GTPase"
                     /detection="hmmscan"
                     /domain_id="clusterhmmer_ctg11_116_0037"
                     /evalue="3.70E-22"
                     /gene_ontologies="GO:0005525: GTP binding"
                     /label="ctg11_116"
                     /locus_tag="ctg11_116"
                     /protein_end="149"
                     /protein_start="30"
                     /score="78.7"
                     /tool="antismash"
                     /translation="EVALAGRSNVGKSSFINTLLGRKNLARTSGKPGKTQLLNFYNIDD
                     KLRFVDVPGYGYARVSKKERAKWGKMIEEYLVTRDNLRVVVSLVDLRHEPTQDDIQMYE
                     FLKYYEIPVIVVATK"
     aSDomain        24631..25125
                     /aSDomain="TIGR00231"
                     /aSTool="tigrfam"
                     /description="small_GTP: small GTP-binding protein domain"
                     /detection="hmmscan"
                     /domain_id="TIGRFam_ctg11_116_0019"
                     /evalue="2.40E-12"
                     /identifier="TIGR00231"
                     /label="ctg11_116"
                     /locus_tag="ctg11_116"
                     /protein_end="195"
                     /protein_start="30"
                     /score="44.9"
                     /tool="antismash"
                     /translation="EVALAGRSNVGKSSFINTLLGRKNLARTSGKPGKTQLLNFYNIDD
                     KLRFVDVPGYGYARVSKKERAKWGKMIEEYLVTRDNLRVVVSLVDLRHEPTQDDIQMYE
                     FLKYYEIPVIVVATKADKIPRGKWNKHESIIKKKLNFDKNDHFIVFSSVTRDGYDEAWD
                     TI"
     CDS             25228..26178
                     /locus_tag="ctg11_117"
                     /transl_table=11
                     /translation="MAIFKDYLENKSPLILHGALGTEMESLGYDISGKLWSAKYLLDKP
                     EVIQKIHETYVAAGSDLITTSSYQATLPGLIDAGLTEKEAEQIIALTVQLAKAARDKVW
                     GALDETEKAKRPYPLISGDVGPYAAYLANGSEYSGDYGQITTEALKEFHRPRIQILLDQ
                     GVDLLALETIPNHLEAQALIELLAEEFPEAEAYISFTVQEPGTISDGTSLDEITQLVSQ
                     SDQILALGINCSSPLLYNQALTILKNAGKALITYPNSGEVYDGSTQTWKPKDKDALTLV
                     EHSKDWHDQFGVKILGGCCRTRPNDIKALYAEFRT"
     PFAM_domain     25267..26163
                     /aSDomain="S-methyl_trans"
                     /aSTool="clusterhmmer"
                     /database="34.0"
                     /db_xref="PF02574.18"
                     /description="Homocysteine S-methyltransferase"
                     /detection="hmmscan"
                     /domain_id="clusterhmmer_ctg11_117_0038"
                     /evalue="6.20E-73"
                     /label="ctg11_117"
                     /locus_tag="ctg11_117"
                     /protein_end="312"
                     /protein_start="13"
                     /score="246.1"
                     /tool="antismash"
                     /translation="LILHGALGTEMESLGYDISGKLWSAKYLLDKPEVIQKIHETYVAA
                     GSDLITTSSYQATLPGLIDAGLTEKEAEQIIALTVQLAKAARDKVWGALDETEKAKRPY
                     PLISGDVGPYAAYLANGSEYSGDYGQITTEALKEFHRPRIQILLDQGVDLLALETIPNH
                     LEAQALIELLAEEFPEAEAYISFTVQEPGTISDGTSLDEITQLVSQSDQILALGINCSS
                     PLLYNQALTILKNAGKALITYPNSGEVYDGSTQTWKPKDKDALTLVEHSKDWHDQFGVK
                     ILGGCCRTRPNDIKALYA"
     PFAM_domain     26291..26542
                     /aSDomain="DUF1912"
                     /aSTool="clusterhmmer"
                     /database="34.0"
                     /db_xref="PF08930.12"
                     /description="Domain of unknown function (DUF1912)"
                     /detection="hmmscan"
                     /domain_id="clusterhmmer_ctg11_118_0039"
                     /evalue="2.40E-47"
                     /label="ctg11_118"
                     /locus_tag="ctg11_118"
                     /protein_end="84"
                     /protein_start="0"
                     /score="159.1"
                     /tool="antismash"
                     /translation="MTYEQEFLKDFEAWVVTQVKVNETALAASKKIWEEDGDERARDAS
                     YRYEAKLDAYNFLIGKFANYRAGKGFHDMPDGLFGERHY"
     CDS             26291..26545
                     /locus_tag="ctg11_118"
                     /transl_table=11
                     /translation="MTYEQEFLKDFEAWVVTQVKVNETALAASKKIWEEDGDERARDAS
                     YRYEAKLDAYNFLIGKFANYRAGKGFHDMPDGLFGERHY"
     CDS             26620..26997
                     /locus_tag="ctg11_119"
                     /transl_table=11
                     /translation="MAKVKNKKKAFKHRLKKQGLFNNVKAPVPPVAPVPPVPPVAPQSV
                     AETKTVAKEEVVATDLSLEAFAELPEVEGLRSNLVETLYNEGLTSVEAFATVTEEEVLA
                     LKGVGPATVKKLKENGVSFKA"
     PFAM_domain     26815..26973
                     /aSDomain="HHH_5"
                     /aSTool="clusterhmmer"
                     /database="34.0"
                     /db_xref="PF14520.8"
                     /description="Helix-hairpin-helix domain"
                     /detection="hmmscan"
                     /domain_id="clusterhmmer_ctg11_119_0040"
                     /evalue="2.80E-07"
                     /label="ctg11_119"
                     /locus_tag="ctg11_119"
                     /protein_end="118"
                     /protein_start="65"
                     /score="31.1"
                     /tool="antismash"
                     /translation="FAELPEVEGLRSNLVETLYNEGLTSVEAFATVTEEEVLALKGVGP
                     ATVKKLKE"
     CDS             complement(27114..27755)
                     /locus_tag="ctg11_120"
                     /transl_table=11
                     /translation="MKILLLILIAYLLGSIQTGLWIGKLFFHTNLREHGSGNTGTTNTF
                     RVLGKTAGTITFLVDMFKGTLAVLLPIWLGVTEVSPLIIGFFAIIGHVFPIFAGFKGGK
                     AVATSAGVLLGFAPLYCVFLLLVFVLTLYLTSMISFSSVTAAIVGLITLAVFPAIHFLL
                     DGYDLIFTGVLTIMALIIIFRHTENMGRIRRHQENLVPFGLNLTKQNPKK"
     aSDomain        complement(27159..27749)
                     /aSDomain="TIGR00023"
                     /aSTool="tigrfam"
                     /description="TIGR00023: acyl-phosphate glycerol
                     3-phosphate acyltransferase"
                     /detection="hmmscan"
                     /domain_id="TIGRFam_ctg11_120_0020"
                     /evalue="1.10E-49"
                     /identifier="TIGR00023"
                     /label="ctg11_120"
                     /locus_tag="ctg11_120"
                     /protein_end="199"
                     /protein_start="2"
                     /score="166.9"
                     /tool="antismash"
                     /translation="ILLLILIAYLLGSIQTGLWIGKLFFHTNLREHGSGNTGTTNTFRV
                     LGKTAGTITFLVDMFKGTLAVLLPIWLGVTEVSPLIIGFFAIIGHVFPIFAGFKGGKAV
                     ATSAGVLLGFAPLYCVFLLLVFVLTLYLTSMISFSSVTAAIVGLITLAVFPAIHFLLDG
                     YDLIFTGVLTIMALIIIFRHTENMGRIRRHQENL"
     PFAM_domain     complement(27180..27731)
                     /aSDomain="G3P_acyltransf"
                     /aSTool="clusterhmmer"
                     /database="34.0"
                     /db_xref="PF02660.17"
                     /db_xref="GO:0005886"
                     /db_xref="GO:0008654"
                     /db_xref="GO:0043772"
                     /description="Glycerol-3-phosphate acyltransferase"
                     /detection="hmmscan"
                     /domain_id="clusterhmmer_ctg11_120_0041"
                     /evalue="2.00E-49"
                     /gene_ontologies="GO:0005886: plasma membrane"
                     /gene_ontologies="GO:0008654: phospholipid biosynthetic
                     process"
                     /gene_ontologies="GO:0043772: acyl-phosphate
                     glycerol-3-phosphate acyltransferase activity"
                     /label="ctg11_120"
                     /locus_tag="ctg11_120"
                     /protein_end="192"
                     /protein_start="8"
                     /score="167.9"
                     /tool="antismash"
                     /translation="IAYLLGSIQTGLWIGKLFFHTNLREHGSGNTGTTNTFRVLGKTAG
                     TITFLVDMFKGTLAVLLPIWLGVTEVSPLIIGFFAIIGHVFPIFAGFKGGKAVATSAGV
                     LLGFAPLYCVFLLLVFVLTLYLTSMISFSSVTAAIVGLITLAVFPAIHFLLDGYDLIFT
                     GVLTIMALIIIFRHTENMGRI"
     CDS             27893..29842
                     /locus_tag="ctg11_121"
                     /transl_table=11
                     /translation="LAKKEINVNNYNDDAIQVLEGLDAVRKRPGMYIGSTDGTGLHHLV
                     WEIVDNAVDEALSGFGDVIAVTLNKDGSVSVSDSGRGMPTGMHAMGKPTVEVIFTVLHA
                     GGKFGQGGYKTSGGLHGVGSSVVNALSSWLEVEITRDGSVYRQRFENGGHPVTGLEKIG
                     KAPKSKTGTKVTFMPDASIFSTTDFKFNTISERLKESAFLLKNVTMTLTDLRGEEEVRE
                     EFHYENGVQDFVSYLNEDKETLTPVIYIDGDQQDFHLELALQYNDGYSDNILSFVNNVR
                     TKDGGTHETGFKSAITKALNDYARKTGLLKEKDKNLEGSDYREGLSAVISLLVPEEHLQ
                     FEGQTKDKLGSPLARPIVDSIVSEHLTYFLMENGDLASNLVRKAIKARDAREAARKARD
                     ASRNGKKNKKDKGLLSGKLTPAQSKNAKKNELYLVEGDSAGGSAKQGRDRKFQAILPLR
                     GKVLNTEKAKMADILKNEEINTMIYTIGAGVGADFNLDDINYDKIIIMTDADTDGAHIQ
                     TLLLTFFYRYMRPLVEAGHVYIALPPLYKMSKGKGKKEVVEYAWTDGELEELRQKFGRG
                     ALLQRYKGLGEMNADQLWETTMDPETRTLIRVTIDDLARAERRVSVLMGDKAAPRRQWI
                     EDNVKFTLEESGAF"
     aSDomain        27917..29830
                     /aSDomain="TIGR01058"
                     /aSTool="tigrfam"
                     /description="parE_Gpos: DNA topoisomerase IV, B subunit"
                     /detection="hmmscan"
                     /domain_id="TIGRFam_ctg11_121_0021"
                     /evalue="0.00E+00"
                     /identifier="TIGR01058"
                     /label="ctg11_121"
                     /locus_tag="ctg11_121"
                     /protein_end="646"
                     /protein_start="8"
                     /score="1148.5"
                     /tool="antismash"
                     /translation="NNYNDDAIQVLEGLDAVRKRPGMYIGSTDGTGLHHLVWEIVDNAV
                     DEALSGFGDVIAVTLNKDGSVSVSDSGRGMPTGMHAMGKPTVEVIFTVLHAGGKFGQGG
                     YKTSGGLHGVGSSVVNALSSWLEVEITRDGSVYRQRFENGGHPVTGLEKIGKAPKSKTG
                     TKVTFMPDASIFSTTDFKFNTISERLKESAFLLKNVTMTLTDLRGEEEVREEFHYENGV
                     QDFVSYLNEDKETLTPVIYIDGDQQDFHLELALQYNDGYSDNILSFVNNVRTKDGGTHE
                     TGFKSAITKALNDYARKTGLLKEKDKNLEGSDYREGLSAVISLLVPEEHLQFEGQTKDK
                     LGSPLARPIVDSIVSEHLTYFLMENGDLASNLVRKAIKARDAREAARKARDASRNGKKN
                     KKDKGLLSGKLTPAQSKNAKKNELYLVEGDSAGGSAKQGRDRKFQAILPLRGKVLNTEK
                     AKMADILKNEEINTMIYTIGAGVGADFNLDDINYDKIIIMTDADTDGAHIQTLLLTFFY
                     RYMRPLVEAGHVYIALPPLYKMSKGKGKKEVVEYAWTDGELEELRQKFGRGALLQRYKG
                     LGEMNADQLWETTMDPETRTLIRVTIDDLARAERRVSVLMGDKAAPRRQWIEDNVKFTL
                     EES"
     PFAM_domain     28001..28432
                     /aSDomain="HATPase_c"
                     /aSTool="clusterhmmer"
                     /database="34.0"
                     /db_xref="PF02518.28"
                     /description="Histidine kinase-, DNA gyrase B-, and
                     HSP90-like ATPase"
                     /detection="hmmscan"
                     /domain_id="clusterhmmer_ctg11_121_0042"
                     /evalue="7.20E-21"
                     /label="ctg11_121"
                     /locus_tag="ctg11_121"
                     /protein_end="180"
                     /protein_start="36"
                     /score="74.9"
                     /tool="antismash"
                     /translation="DGTGLHHLVWEIVDNAVDEALSGFGDVIAVTLNKDGSVSVSDSGR
                     GMPTGMHAMGKPTVEVIFTVLHAGGKFGQGGYKTSGGLHGVGSSVVNALSSWLEVEITR
                     DGSVYRQRFENGGHPVTGLEKIGKAPKSKTGTKVTFMPDA"
     PFAM_domain     28577..29089
                     /aSDomain="DNA_gyraseB"
                     /aSTool="clusterhmmer"
                     /database="34.0"
                     /db_xref="PF00204.27"
                     /db_xref="GO:0003677"
                     /db_xref="GO:0003918"
                     /db_xref="GO:0005524"
                     /db_xref="GO:0006265"
                     /description="DNA gyrase B"
                     /detection="hmmscan"
                     /domain_id="clusterhmmer_ctg11_121_0043"
                     /evalue="5.80E-57"
                     /gene_ontologies="GO:0003677: DNA binding"
                     /gene_ontologies="GO:0003918: DNA topoisomerase type II
                     (double strand cut, ATP-hydrolyzing) activity"
                     /gene_ontologies="GO:0005524: ATP binding"
                     /gene_ontologies="GO:0006265: DNA topological change"
                     /label="ctg11_121"
                     /locus_tag="ctg11_121"
                     /protein_end="399"
                     /protein_start="228"
                     /score="192.0"
                     /tool="antismash"
                     /translation="GVQDFVSYLNEDKETLTPVIYIDGDQQDFHLELALQYNDGYSDNI
                     LSFVNNVRTKDGGTHETGFKSAITKALNDYARKTGLLKEKDKNLEGSDYREGLSAVISL
                     LVPEEHLQFEGQTKDKLGSPLARPIVDSIVSEHLTYFLMENGDLASNLVRKAIKARDAR
                     EAARKARD"
     PFAM_domain     29180..29512
                     /aSDomain="Toprim"
                     /aSTool="clusterhmmer"
                     /database="34.0"
                     /db_xref="PF01751.24"
                     /description="Toprim domain"
                     /detection="hmmscan"
                     /domain_id="clusterhmmer_ctg11_121_0044"
                     /evalue="3.30E-17"
                     /label="ctg11_121"
                     /locus_tag="ctg11_121"
                     /protein_end="540"
                     /protein_start="429"
                     /score="62.7"
                     /tool="antismash"
                     /translation="ELYLVEGDSAGGSAKQGRDRKFQAILPLRGKVLNTEKAKMADILK
                     NEEINTMIYTIGAGVGADFNLDDINYDKIIIMTDADTDGAHIQTLLLTFFYRYMRPLVE
                     AGHVYIA"
     PFAM_domain     29624..29800
                     /aSDomain="DNA_gyraseB_C"
                     /aSTool="clusterhmmer"
                     /database="34.0"
                     /db_xref="PF00986.23"
                     /db_xref="GO:0003677"
                     /db_xref="GO:0003918"
                     /db_xref="GO:0005524"
                     /db_xref="GO:0006265"
                     /description="DNA gyrase B subunit, carboxyl terminus"
                     /detection="hmmscan"
                     /domain_id="clusterhmmer_ctg11_121_0045"
                     /evalue="2.70E-28"
                     /gene_ontologies="GO:0003677: DNA binding"
                     /gene_ontologies="GO:0003918: DNA topoisomerase type II
                     (double strand cut, ATP-hydrolyzing) activity"
                     /gene_ontologies="GO:0005524: ATP binding"
                     /gene_ontologies="GO:0006265: DNA topological change"
                     /label="ctg11_121"
                     /locus_tag="ctg11_121"
                     /protein_end="636"
                     /protein_start="577"
                     /score="98.0"
                     /tool="antismash"
                     /translation="LLQRYKGLGEMNADQLWETTMDPETRTLIRVTIDDLARAERRVSV
                     LMGDKAAPRRQWIE"
     CDS             29998..30546
                     /locus_tag="ctg11_122"
                     /transl_table=11
                     /translation="MDFNVIDYLAYHADVAIPAIILMVIVSAIYLFFYGIRPIKTRFLI
                     LFLLSIVSLIIFVLDNPLYYYLGSPYSGLLFVFYYLMVFSVFYVPFSLIAFIKSLLHLT
                     RFQTNYSILLAINSFFATLLAFLNLLFLQGALEFLPNSSMYLIFILLAASGIAQTIIGR
                     KENEKNKDYMVESGKDNVR"
     CDS             30551..31078
                     /locus_tag="ctg11_123"
                     /transl_table=11
                     /translation="MLSKVLSFLLHYSQVVFPVCGGAIAYLSVYKKRPIKTRFLTLPIL
                     VVITFLLSLIDNPFSDRTYSGLLFAFYNVYVFTPLSVACSITSLFKSIYHYRLFRIPLA
                     TVLVINASLMTCLSLLNFILFFGELSTSLTLSCVFFILIVISTVVQFVVGEIEIRKVKT
                     ILLQLQSQGKTL"
     CDS             31165..33621
                     /locus_tag="ctg11_124"
                     /transl_table=11
                     /translation="MSNIQNMSLEDIMGERFGRYSKYIIQERALPDIRDGLKPVQRRIL
                     YSMNKDGNTHDKGYRKSAKSVGNIMGNFHPHGDSSIYDAMVRMSQDWKNREILVEMHGN
                     NGSMDGDPPAAMRYTEARLSEIAGYLLQDIDKNTVPWAWNFDDTEKEPTVLPAAFPNLL
                     VNGATGISAGYATDIPPHNLSEVIDAVVYMIDHPSAKLDKLMEFLPGPDFPTGAIIQGK
                     DEIRKAYETGKGRVVVRSRTEIEQLKGGKEQIIVTEIPYDVNKAVLVKKIDDVRVNNKV
                     PGIAEVRDESDRTGLRIAIELKKDADSQTILNYLLKYTDLQVNYNFNMVAIDNFTPRQV
                     GLQKILSSYIAHRRDIIVARSKFDKEKAEKRLHIVEGLIRVISILDEVIALIRASENKA
                     DAKENLKVSYDFSEEQAEAIVTLQLYRLTNTDIVTLQNEEADLREQIATLAAIIGDERT
                     MFNVMKRELRDIKKKFGNDRRSELQAETKTIEIDTASLIVEEETYVSITRGGYVKRTSP
                     RSFNASTIDEVGKRDDDDLILVQQAKTTQHLLIFTNQANVIYRPIHELPDIRWKDLGEH
                     LSQTITNLSKDEEVLYAEILDDFEAGTYLAATKLGQIKRFERKEFTPWRTYKSKSVKYA
                     KLKDDSDFIVTVTPIQLDDIMIITQRGYALRFNADEVPVVGAKAAGVKAINLKDDDSVQ
                     AVFVANTQSFYLLTQRASLKRVATADIPQAKRAGRGLQVLRELKTKPHRVFTAGPVFTE
                     NSGGEIDLLATPVEETPQTLLVTATTGETAEVDLSLLNLSDRTSNGSFIEGLADKEVFS
                     AKIIEK"
     aSDomain        31174..33390
                     /aSDomain="TIGR01061"
                     /aSTool="tigrfam"
                     /description="parC_Gpos: DNA topoisomerase IV, A subunit"
                     /detection="hmmscan"
                     /domain_id="TIGRFam_ctg11_124_0022"
                     /evalue="0.00E+00"
                     /identifier="TIGR01061"
                     /label="ctg11_124"
                     /locus_tag="ctg11_124"
                     /protein_end="742"
                     /protein_start="3"
                     /score="1188.7"
                     /tool="antismash"
                     /translation="IQNMSLEDIMGERFGRYSKYIIQERALPDIRDGLKPVQRRILYSM
                     NKDGNTHDKGYRKSAKSVGNIMGNFHPHGDSSIYDAMVRMSQDWKNREILVEMHGNNGS
                     MDGDPPAAMRYTEARLSEIAGYLLQDIDKNTVPWAWNFDDTEKEPTVLPAAFPNLLVNG
                     ATGISAGYATDIPPHNLSEVIDAVVYMIDHPSAKLDKLMEFLPGPDFPTGAIIQGKDEI
                     RKAYETGKGRVVVRSRTEIEQLKGGKEQIIVTEIPYDVNKAVLVKKIDDVRVNNKVPGI
                     AEVRDESDRTGLRIAIELKKDADSQTILNYLLKYTDLQVNYNFNMVAIDNFTPRQVGLQ
                     KILSSYIAHRRDIIVARSKFDKEKAEKRLHIVEGLIRVISILDEVIALIRASENKADAK
                     ENLKVSYDFSEEQAEAIVTLQLYRLTNTDIVTLQNEEADLREQIATLAAIIGDERTMFN
                     VMKRELRDIKKKFGNDRRSELQAETKTIEIDTASLIVEEETYVSITRGGYVKRTSPRSF
                     NASTIDEVGKRDDDDLILVQQAKTTQHLLIFTNQANVIYRPIHELPDIRWKDLGEHLSQ
                     TITNLSKDEEVLYAEILDDFEAGTYLAATKLGQIKRFERKEFTPWRTYKSKSVKYAKLK
                     DDSDFIVTVTPIQLDDIMIITQRGYALRFNADEVPVVGAKAAGVKAINLKDDDSVQAVF
                     VANTQSFYLLTQRASLKRVATADIPQAKRAGRGLQVLRELKTKPH"
     PFAM_domain     31246..32565
                     /aSDomain="DNA_topoisoIV"
                     /aSTool="clusterhmmer"
                     /database="34.0"
                     /db_xref="PF00521.22"
                     /db_xref="GO:0003677"
                     /db_xref="GO:0003918"
                     /db_xref="GO:0005524"
                     /db_xref="GO:0006265"
                     /description="DNA gyrase/topoisomerase IV, subunit A"
                     /detection="hmmscan"
                     /domain_id="clusterhmmer_ctg11_124_0046"
                     /evalue="3.30E-147"
                     /gene_ontologies="GO:0003677: DNA binding"
                     /gene_ontologies="GO:0003918: DNA topoisomerase type II
                     (double strand cut, ATP-hydrolyzing) activity"
                     /gene_ontologies="GO:0005524: ATP binding"
                     /gene_ontologies="GO:0006265: DNA topological change"
                     /label="ctg11_124"
                     /locus_tag="ctg11_124"
                     /protein_end="467"
                     /protein_start="27"
                     /score="490.9"
                     /tool="antismash"
                     /translation="RALPDIRDGLKPVQRRILYSMNKDGNTHDKGYRKSAKSVGNIMGN
                     FHPHGDSSIYDAMVRMSQDWKNREILVEMHGNNGSMDGDPPAAMRYTEARLSEIAGYLL
                     QDIDKNTVPWAWNFDDTEKEPTVLPAAFPNLLVNGATGISAGYATDIPPHNLSEVIDAV
                     VYMIDHPSAKLDKLMEFLPGPDFPTGAIIQGKDEIRKAYETGKGRVVVRSRTEIEQLKG
                     GKEQIIVTEIPYDVNKAVLVKKIDDVRVNNKVPGIAEVRDESDRTGLRIAIELKKDADS
                     QTILNYLLKYTDLQVNYNFNMVAIDNFTPRQVGLQKILSSYIAHRRDIIVARSKFDKEK
                     AEKRLHIVEGLIRVISILDEVIALIRASENKADAKENLKVSYDFSEEQAEAIVTLQLYR
                     LTNTDIVTLQNEEADLREQIATLAAIIGDERTMFNVMKREL"
     PFAM_domain     32800..32952
                     /aSDomain="DNA_gyraseA_C"
                     /aSTool="clusterhmmer"
                     /database="34.0"
                     /db_xref="PF03989.15"
                     /db_xref="GO:0003677"
                     /db_xref="GO:0003916"
                     /db_xref="GO:0005524"
                     /db_xref="GO:0006265"
                     /description="DNA gyrase C-terminal domain, beta-propeller"
                     /detection="hmmscan"
                     /domain_id="clusterhmmer_ctg11_124_0047"
                     /evalue="2.70E-05"
                     /gene_ontologies="GO:0003677: DNA binding"
                     /gene_ontologies="GO:0003916: DNA topoisomerase activity"
                     /gene_ontologies="GO:0005524: ATP binding"
                     /gene_ontologies="GO:0006265: DNA topological change"
                     /label="ctg11_124"
                     /locus_tag="ctg11_124"
                     /protein_end="596"
                     /protein_start="545"
                     /score="23.7"
                     /tool="antismash"
                     /translation="QHLLIFTNQANVIYRPIHELPDIRWKDLGEHLSQTITNLSKDEEV
                     LYAEIL"
     PFAM_domain     32977..33114
                     /aSDomain="DNA_gyraseA_C"
                     /aSTool="clusterhmmer"
                     /database="34.0"
                     /db_xref="PF03989.15"
                     /db_xref="GO:0003677"
                     /db_xref="GO:0003916"
                     /db_xref="GO:0005524"
                     /db_xref="GO:0006265"
                     /description="DNA gyrase C-terminal domain, beta-propeller"
                     /detection="hmmscan"
                     /domain_id="clusterhmmer_ctg11_124_0048"
                     /evalue="2.40E-03"
                     /gene_ontologies="GO:0003677: DNA binding"
                     /gene_ontologies="GO:0003916: DNA topoisomerase activity"
                     /gene_ontologies="GO:0005524: ATP binding"
                     /gene_ontologies="GO:0006265: DNA topological change"
                     /label="ctg11_124"
                     /locus_tag="ctg11_124"
                     /protein_end="650"
                     /protein_start="604"
                     /score="17.4"
                     /tool="antismash"
                     /translation="LAATKLGQIKRFERKEFTPWRTYKSKSVKYAKLKDDSDFIVTVTP
                     I"
     PFAM_domain     33121..33264
                     /aSDomain="DNA_gyraseA_C"
                     /aSTool="clusterhmmer"
                     /database="34.0"
                     /db_xref="PF03989.15"
                     /db_xref="GO:0003677"
                     /db_xref="GO:0003916"
                     /db_xref="GO:0005524"
                     /db_xref="GO:0006265"
                     /description="DNA gyrase C-terminal domain, beta-propeller"
                     /detection="hmmscan"
                     /domain_id="clusterhmmer_ctg11_124_0049"
                     /evalue="2.60E-15"
                     /gene_ontologies="GO:0003677: DNA binding"
                     /gene_ontologies="GO:0003916: DNA topoisomerase activity"
                     /gene_ontologies="GO:0005524: ATP binding"
                     /gene_ontologies="GO:0006265: DNA topological change"
                     /label="ctg11_124"
                     /locus_tag="ctg11_124"
                     /protein_end="700"
                     /protein_start="652"
                     /score="55.7"
                     /tool="antismash"
                     /translation="DDIMIITQRGYALRFNADEVPVVGAKAAGVKAINLKDDDSVQAVF
                     VAN"
     CDS             33786..34808
                     /NRPS_PKS="Domain: Aminotran_4 (72-321). E-value: 5.7e-24.
                     Score: 77.0. Matches aSDomain:
                     nrpspksdomains_ctg11_125_Aminotran_4.1"
                     /NRPS_PKS="type: other"
                     /locus_tag="ctg11_125"
                     /transl_table=11
                     /translation="MTVDLDWENLGFNYRKLPFRYISYFKDGKWDEGQLTEDATLHISE
                     ASPALHYGQEAFEGLKAYRTKDGSIQLFRPDENAKRLQRTADRLLMPQVPVDKFVDACK
                     QVVRANEEYVPPYGTGATLYLRPLLIGVGDIIGVHPADEYIFTIFAMPVGNYFKGGLAP
                     TNFLIQDDYDRAAPHGTGAAKVGGNYAASMLPGKIAHDRNFSDVIYLDPATHTKIEEVG
                     SANFFGITADNEFITPLSPSILPSITKFSLLYLAENRFGMKAIQGDVKISELDKFVEAG
                     ACGTAAVISPIGGVQHGDDFHVFYSETEVGPVTRKLYDELTGIQFGDVEAPEGWIVKVD
                     "
     aSDomain        33873..34802
                     /aSDomain="TIGR01123"
                     /aSTool="tigrfam"
                     /description="ilvE_II: branched-chain amino acid
                     aminotransferase"
                     /detection="hmmscan"
                     /domain_id="TIGRFam_ctg11_125_0023"
                     /evalue="6.70E-136"
                     /identifier="TIGR01123"
                     /label="ctg11_125"
                     /locus_tag="ctg11_125"
                     /protein_end="339"
                     /protein_start="29"
                     /score="450.3"
                     /tool="antismash"
                     /translation="WDEGQLTEDATLHISEASPALHYGQEAFEGLKAYRTKDGSIQLFR
                     PDENAKRLQRTADRLLMPQVPVDKFVDACKQVVRANEEYVPPYGTGATLYLRPLLIGVG
                     DIIGVHPADEYIFTIFAMPVGNYFKGGLAPTNFLIQDDYDRAAPHGTGAAKVGGNYAAS
                     MLPGKIAHDRNFSDVIYLDPATHTKIEEVGSANFFGITADNEFITPLSPSILPSITKFS
                     LLYLAENRFGMKAIQGDVKISELDKFVEAGACGTAAVISPIGGVQHGDDFHVFYSETEV
                     GPVTRKLYDELTGIQFGDVEAPEGWIVKV"
     PFAM_domain     33951..34664
                     /aSDomain="Aminotran_4"
                     /aSTool="clusterhmmer"
                     /database="34.0"
                     /db_xref="PF01063.21"
                     /db_xref="GO:0003824"
                     /description="Amino-transferase class IV"
                     /detection="hmmscan"
                     /domain_id="clusterhmmer_ctg11_125_0050"
                     /evalue="1.00E-31"
                     /gene_ontologies="GO:0003824: catalytic activity"
                     /label="ctg11_125"
                     /locus_tag="ctg11_125"
                     /protein_end="293"
                     /protein_start="55"
                     /score="110.7"
                     /tool="antismash"
                     /translation="AFEGLKAYRTKDGSIQLFRPDENAKRLQRTADRLLMPQVPVDKFV
                     DACKQVVRANEEYVPPYGTGATLYLRPLLIGVGDIIGVHPADEYIFTIFAMPVGNYFKG
                     GLAPTNFLIQDDYDRAAPHGTGAAKVGGNYAASMLPGKIAHDRNFSDVIYLDPATHTKI
                     EEVGSANFFGITADNEFITPLSPSILPSITKFSLLYLAENRFGMKAIQGDVKISELDKF
                     VEAGACGTAAVISPIG"
     aSDomain        34002..34748
                     /aSDomain="Aminotran_4"
                     /aSTool="nrps_pks_domains"
                     /database="nrpspksdomains.hmm"
                     /detection="hmmscan"
                     /domain_id="nrpspksdomains_ctg11_125_Aminotran_4.1"
                     /evalue="5.70E-24"
                     /label="ctg11_125_Aminotran_4.1"
                     /locus_tag="ctg11_125"
                     /protein_end="321"
                     /protein_start="72"
                     /score="77.0"
                     /tool="antismash"
                     /translation="FRPDENAKRLQRTADRLLMPQVPVDKFVDACKQVVRANEEYVPPY
                     GTGATLYLRPLLIGVGDIIGVHPADEYIFTIFAMPVGNYFKGGLAPTNFLIQDDYDRAA
                     PHGTGAAKVGGNYAASMLPGKIAHDRNFSDVIYLDPATHTKIEEVGSANFFGITADNEF
                     ITPLSPSILPSITKFSLLYLAENRFGMKAIQGDVKISELDKFVEAGACGTAAVISPIGG
                     VQHGDDFHVFYSETEVGPVTRKLYDEL"
     PFAM_domain     34926..35150
                     /aSDomain="DUF2969"
                     /aSTool="clusterhmmer"
                     /database="34.0"
                     /db_xref="PF11184.10"
                     /description="Protein of unknown function (DUF2969)"
                     /detection="hmmscan"
                     /domain_id="clusterhmmer_ctg11_126_0051"
                     /evalue="2.20E-23"
                     /label="ctg11_126"
                     /locus_tag="ctg11_126"
                     /protein_end="75"
                     /protein_start="0"
                     /score="82.6"
                     /tool="antismash"
                     /translation="MSKKDKKIEIQINDAKVVVNKATIEGFELLVGKKVIGQIVEIDGK
                     FAVVDKGNVAGFHKKMDDAVAAIIESYNLN"
     CDS             34926..35156
                     /locus_tag="ctg11_126"
                     /transl_table=11
                     /translation="MSKKDKKIEIQINDAKVVVNKATIEGFELLVGKKVIGQIVEIDGK
                     FAVVDKGNVAGFHKKMDDAVAAIIESYNLNH"
     CDS             35558..36760
                     /locus_tag="ctg11_127"
                     /transl_table=11
                     /translation="MNEFEELLNSVSEVNTGDVVTAEVISVDNDQANVVIEGTGIEGVL
                     TRRELTNDRDANVADLVKVGETLEVLVLRQVVGKDTDTVTYLVSKKRLEARKAWDKLVG
                     REEEVVTVKGTRAVKGGLSVEFEGLRGFIPASMIDTRFVRNTEQFVGQEFDAKIKEVDP
                     AENRFILSRREVVEAEAAEARKEVFSKLEVGSIVTGKVARLTSFGAFIDLGGVDGLVHV
                     TELSHERNVSPKSVVSVGDEVEVKVLAIDEEAGRVSLSLKATTPGPWDGVEQKLAAGDV
                     IEGKVKRLTDFGAFVEVLPGIDGLVHISQISHKRVENPKDVLSVGQDVTVKVLEVNADA
                     ERVSLSIKALEERPANAEGENNEKRQSRPRRPKRQEKRDYELPETQSGFSMADLFGDIE
                     L"
     PFAM_domain     35597..35779
                     /aSDomain="S1"
                     /aSTool="clusterhmmer"
                     /database="34.0"
                     /db_xref="PF00575.25"
                     /db_xref="GO:0003676"
                     /description="S1 RNA binding domain"
                     /detection="hmmscan"
                     /domain_id="clusterhmmer_ctg11_127_0052"
                     /evalue="4.60E-08"
                     /gene_ontologies="GO:0003676: nucleic acid binding"
                     /label="ctg11_127"
                     /locus_tag="ctg11_127"
                     /protein_end="74"
                     /protein_start="13"
                     /score="33.4"
                     /tool="antismash"
                     /translation="VNTGDVVTAEVISVDNDQANVVIEGTGIEGVLTRRELTNDRDANV
                     ADLVKVGETLEVLVLR"
     PFAM_domain     35873..36076
                     /aSDomain="S1"
                     /aSTool="clusterhmmer"
                     /database="34.0"
                     /db_xref="PF00575.25"
                     /db_xref="GO:0003676"
                     /description="S1 RNA binding domain"
                     /detection="hmmscan"
                     /domain_id="clusterhmmer_ctg11_127_0053"
                     /evalue="9.30E-12"
                     /gene_ontologies="GO:0003676: nucleic acid binding"
                     /label="ctg11_127"
                     /locus_tag="ctg11_127"
                     /protein_end="173"
                     /protein_start="105"
                     /score="45.2"
                     /tool="antismash"
                     /translation="EEEVVTVKGTRAVKGGLSVEFEGLRGFIPASMIDTRFVRNTEQFV
                     GQEFDAKIKEVDPAENRFILSRR"
     PFAM_domain     36125..36343
                     /aSDomain="S1"
                     /aSTool="clusterhmmer"
                     /database="34.0"
                     /db_xref="PF00575.25"
                     /db_xref="GO:0003676"
                     /description="S1 RNA binding domain"
                     /detection="hmmscan"
                     /domain_id="clusterhmmer_ctg11_127_0054"
                     /evalue="3.40E-20"
                     /gene_ontologies="GO:0003676: nucleic acid binding"
                     /label="ctg11_127"
                     /locus_tag="ctg11_127"
                     /protein_end="262"
                     /protein_start="189"
                     /score="72.3"
                     /tool="antismash"
                     /translation="KLEVGSIVTGKVARLTSFGAFIDLGGVDGLVHVTELSHERNVSPK
                     SVVSVGDEVEVKVLAIDEEAGRVSLSLK"
     PFAM_domain     36383..36601
                     /aSDomain="S1"
                     /aSTool="clusterhmmer"
                     /database="34.0"
                     /db_xref="PF00575.25"
                     /db_xref="GO:0003676"
                     /description="S1 RNA binding domain"
                     /detection="hmmscan"
                     /domain_id="clusterhmmer_ctg11_127_0055"
                     /evalue="1.80E-23"
                     /gene_ontologies="GO:0003676: nucleic acid binding"
                     /label="ctg11_127"
                     /locus_tag="ctg11_127"
                     /protein_end="348"
                     /protein_start="275"
                     /score="82.8"
                     /tool="antismash"
                     /translation="LAAGDVIEGKVKRLTDFGAFVEVLPGIDGLVHISQISHKRVENPK
                     DVLSVGQDVTVKVLEVNADAERVSLSIK"
     CDS             37548..38168
                     /locus_tag="ctg11_128"
                     /transl_table=11
                     /translation="MKKLLSLTVLGLSLFTLAACGKSSSKTETKGSLDNEASKILTVKH
                     GNVRQNFDKITMANASQEFSGGSNLDSLKGWFGEPSSTGQEQAGDAKLDVYNWQYDNVV
                     VTAKLFNNSTVVKSISNFSYVRDPKITLKMYENLKNGTSYDDAVKTLGTPDVYSIAVSS
                     DATMTQALWSSNLVAKKGETGSLTLNFKNGALENKSQANLINK"
     PFAM_domain     37677..38156
                     /aSDomain="DUF3862"
                     /aSTool="clusterhmmer"
                     /database="34.0"
                     /db_xref="PF12978.9"
                     /description="Domain of Unknown Function with PDB structure
                     (DUF3862)"
                     /detection="hmmscan"
                     /domain_id="clusterhmmer_ctg11_128_0056"
                     /evalue="1.40E-49"
                     /label="ctg11_128"
                     /locus_tag="ctg11_128"
                     /protein_end="203"
                     /protein_start="43"
                     /score="168.2"
                     /tool="antismash"
                     /translation="KHGNVRQNFDKITMANASQEFSGGSNLDSLKGWFGEPSSTGQEQA
                     GDAKLDVYNWQYDNVVVTAKLFNNSTVVKSISNFSYVRDPKITLKMYENLKNGTSYDDA
                     VKTLGTPDVYSIAVSSDATMTQALWSSNLVAKKGETGSLTLNFKNGALENKSQANL"
     CDS             38251..38934
                     /locus_tag="ctg11_129"
                     /transl_table=11
                     /translation="MTKKRLFFIGIAGLILVFLWPLLNNFIPLIKEWINAKHDQAFLRE
                     VFKQANFQNALILISLMILSSAIPGVSSSIFCIFVGLLYGPLLAIPMNIIGNTFGNLTS
                     FEILRRLEKPEKSKRMEKLLNYIENFKHRFIGISLAFSIPFIPSALVNYACVQMNLPTR
                     TRILATLIGVTPVSIVYAVSGDLLLNIRPIRIPLVAVLAILLFISLVIYFIHFRKEKNE
                     LHSSN"
     PFAM_domain     38467..38808
                     /aSDomain="SNARE_assoc"
                     /aSTool="clusterhmmer"
                     /database="34.0"
                     /db_xref="PF09335.13"
                     /description="SNARE associated Golgi protein"
                     /detection="hmmscan"
                     /domain_id="clusterhmmer_ctg11_129_0057"
                     /evalue="1.60E-16"
                     /label="ctg11_129"
                     /locus_tag="ctg11_129"
                     /protein_end="186"
                     /protein_start="72"
                     /score="60.9"
                     /tool="antismash"
                     /translation="SSIFCIFVGLLYGPLLAIPMNIIGNTFGNLTSFEILRRLEKPEKS
                     KRMEKLLNYIENFKHRFIGISLAFSIPFIPSALVNYACVQMNLPTRTRILATLIGVTPV
                     SIVYAVSGDL"
     CDS             38912..40147
                     /locus_tag="ctg11_130"
                     /transl_table=11
                     /translation="MSFIQVTKEEFNTHAQQVSERSFMQTEEMAKLLEKRGFSISYVAW
                     KEGNQLEVSAIVYSMPMTGGLRMEVNCGPIHSNTAHLSDFYQGLKDYAKANGALELLIK
                     PYDTYQTFDSNGEPTGEEQKQLISQLTDLGYSFDGLQTGYPGGEPDWHYVKDLSGIEEK
                     DLIKSFSKKGKPLVKKAKTFGIKLKKLKRDELSIFKEITSATSDRREYSDKSLDYYQDF
                     YDAFGDNADFMVATLNFQDYYNHLESDQAKLGARIVKLQADLEANPKSEKKQNQLRELS
                     SQFETFDVRKGEATAFIDKYGQEDIVLAGSLFVYTPQEAVYLFSGSYPEFNKFYAPALL
                     QEYVMTQAIKRGITFYNFLGIMGIFDGSDGVLRFKQNFNGYIVRKMGTFRYYPQPLKYK
                     AIQGVKKLLGRS"
     PFAM_domain     38930..40129
                     /aSDomain="FemAB"
                     /aSTool="clusterhmmer"
                     /database="34.0"
                     /db_xref="PF02388.18"
                     /db_xref="GO:0016755"
                     /db_xref="GO:0044038"
                     /description="FemAB family"
                     /detection="hmmscan"
                     /domain_id="clusterhmmer_ctg11_130_0058"
                     /evalue="3.40E-149"
                     /gene_ontologies="GO:0016755: transferase activity,
                     transferring amino-acyl groups"
                     /gene_ontologies="GO:0044038: cell wall macromolecule
                     biosynthetic process"
                     /label="ctg11_130"
                     /locus_tag="ctg11_130"
                     /protein_end="406"
                     /protein_start="6"
                     /score="497.3"
                     /tool="antismash"
                     /translation="TKEEFNTHAQQVSERSFMQTEEMAKLLEKRGFSISYVAWKEGNQL
                     EVSAIVYSMPMTGGLRMEVNCGPIHSNTAHLSDFYQGLKDYAKANGALELLIKPYDTYQ
                     TFDSNGEPTGEEQKQLISQLTDLGYSFDGLQTGYPGGEPDWHYVKDLSGIEEKDLIKSF
                     SKKGKPLVKKAKTFGIKLKKLKRDELSIFKEITSATSDRREYSDKSLDYYQDFYDAFGD
                     NADFMVATLNFQDYYNHLESDQAKLGARIVKLQADLEANPKSEKKQNQLRELSSQFETF
                     DVRKGEATAFIDKYGQEDIVLAGSLFVYTPQEAVYLFSGSYPEFNKFYAPALLQEYVMT
                     QAIKRGITFYNFLGIMGIFDGSDGVLRFKQNFNGYIVRKMGTFRYYPQPLKYKAIQGVK
                     K"
ORIGIN
        1 acaaggatac ggatgactac cgcaaagcag tggagacact actcgttggt caacagtcct
       61 gatcgccaag gtcaagacta agctcatttc atcgccttgc ggagctaaag cttgaacggt
      121 ccattttttg acagaatcta ttaaaaaatc aacctcgagt ttatagagtc ttacctgtat
      181 atgggtagga ctcttttctt ttgtctgagg tccacccact atgtaaaaaa atgaaaggag
      241 aaacctatga gactaatcga cgatcacccc gaaccgcacc taaccagtca atcgctgatt
      301 agtgtcttag ggactccata agtgattggc tcctgattaa ataaggagat tccaatgtca
      361 acaaataaag aaagacttat tgctgctctt caagagccac ttgaaacaac ccttactcgc
      421 tacaagactc atttggatgg cttgaaggaa gaccaagtag aagaaaaccg tgacctttat
      481 ggggaaaatg tcataaccaa aggacaagag gattctatca tcaaaaagat ttatgaatct
      541 atcatcaatc cctttactgt tattctctta gtcattgctc tggtttcctt tatcaccaat
      601 gtctggcttg ctaaaccggg tgaagaagac ccaacgactt ctatcatcat tgtcactcta
      661 gttttgatat ctggtggtat ccgttttatt caagaacttc gtagcgacaa ggctgccagt
      721 aatttgtctc gcatgattgt taatacagca acagtacttc gagatggcag tgagcaagaa
      781 atcccaattg atgaaattgt ggttggagat gtggtcaaac taagtgcggg agatatgatt
      841 ccggctgatg tggtcttact agattctcgt gatttctttg ttcaacagtc tggcttgaca
      901 ggtgaaagcg atgctgtgga aaaagcttgt ctggctaaag cagatggtca aaatctagag
      961 agcctgcttg aaagtgagag ccttgctttc atgggaacta atgttatctc tggtcgtgca
     1021 acagccttgg ttttagttgt tggtgatgaa accatgatgg gagcaattga gcagaccatc
     1081 aatacttatg acgaaccaac ttcatttgaa cgtgagatga attccatttc ttggctcttg
     1141 attcgactca tgttggttat ggttcctgtt gtttttgtga ttaacggttt aacagatggg
     1201 gactggcttg aagccggcgt ctttgccctt agtgtgggag tcggtttgac cccagaaatg
     1261 ttgccgatga ttatcacagc cagtcttgcc aagggttcta tcattatggc caaggaaaag
     1321 gtggtcatca aaaaacttaa tgctattcaa gacctagggg ctatagacat cctttgtacg
     1381 gataagacag gaaccctgac tcaggatgaa atcgttcttg agtaccctct tgatatccat
     1441 ggtgaccttg acctatcagt acttcggaga gcctatctta attcttattt ccaaactggc
     1501 ttaaaaaatc ttatggaccg tgccattatt agccgaactg aaagagaagc taagaaacat
     1561 gacatcgttc gtgaccttga ccagaccttc cacaagattg atgagctacc ttttgatttt
     1621 gaacgtcgtc gcatgagtgt cattgttcaa gacactgatg gatttgttag catggtgaca
     1681 aaaggtgccc ttgaagaaat gctctctgtt tctaactatg tggaatacaa gggagacatt
     1741 atcccattga ctgacgatgt tcgtgaggaa gtccttgcgg aagttgcaca gttgaatgaa
     1801 caaggtttgc gtgttctcgg tgttagctac aaatcacaac ttaatgaaaa tgacgtcttt
     1861 agtgttgaag atgaaagtga tatgattttg acgggatatc ttgccttcct tgacccacca
     1921 aaaccatcag cagcacctgc tatcaaggct ttggcggaat atggtgtgac cacaaaaatt
     1981 ttgactggag acaatgataa ggtgacacag gctgtctgtg aaaaagttgg tctagatgtg
     2041 acgcacattc tacttggaag tgatcttgat accatgtcaa atcaagattt ggctaaggct
     2101 gtggaaacga caacagtctt tgctaagtta tccccagacc aaaaggcacg aattatccta
     2161 agccttaagg aaaataggca taaggtaggc tatatgggtg atggtatcaa cgatgcccca
     2221 tccatgaagg tgtcagatgt ggggatttct gtggatacag ctgttgatat cgccaaagaa
     2281 actgcagatg ttatcttgct tgataaggat ttaatggtct tggaaaaagg tttggttgaa
     2341 ggacggaagg tctatgctaa tatgaccaaa tatatcaaga tgaccgtttc ttcaaatttc
     2401 gggaatatct tttctctcct ctttgccagc attttcttac cattcctacc aatggcacct
     2461 gtgcatttga ttgtcctaaa tcttgtctat gatatctctt gtatcgccct tccatttgac
     2521 aatgtggaca aggaatttct taaagagcca catatctggg aagccaaatc aatcatgcgt
     2581 ttcatggctt ggataggacc tatttcgtcc gtatttgata ttttgacata tatcttgctc
     2641 tatttcatca ttgtgccaat gattttgggg catggctatg ttcatggttc accagaagca
     2701 gcagccttta tcattatttt ccaaacaggt tggtttatcg aatctatgtg gtctcaaacc
     2761 atggttatcc acatgttacg ttcaccaaaa ctaccattta ttcaaagtca cccagcacta
     2821 tcagttgttg tgacaacctt atttgctgct ttctttgtga cttctcttcc atacagtcca
     2881 ttggctagtc tcttaaaact cagccatcta aacggtctct atttcattct cttgtttatc
     2941 atcattactt tgtatatgct tagtgttacc tttgtgaagc atatctatat taagaaatat
     3001 aaagaatggt tataggataa ctattcttag aaaaagagca taagctcttt tttcattacc
     3061 tttcattctg ccaaaacctt ttcatttatg gtataatagg gcgattatag ataatcagag
     3121 gccctaaaaa acgtcagtta tgaggacatc ttttctaaga aatgagagac tatgttttca
     3181 aggccccttt ctttcgtagg ctatcccagt gggaggtgga ggccctgaga tttggggctc
     3241 aaggctaaga ccgcctcgaa ggaaaccatc acaaataaat cttaagaagg aaaaagaaaa
     3301 tgagtaatta cgctattatc cttgctgcgg gtaaaggaac tcgcatgaaa tcagatcttc
     3361 caaaagtatt gcacaaggtt tcaggcatca ctatgcttga gcatgtcttc cgtgcagttt
     3421 cagctatcga accagctaaa aacgttactg ttattggtca caaggctgag cttgttcgtg
     3481 aggttttgga cggtcaatct gccttcacta tgcaaactga gcagttgggg actggtcacg
     3541 cagtaatgat ggctgaagaa gagttggctg gacttgaagg gcaaacgctt gttatcgccg
     3601 gtgacacgcc tttgattagc ggtgaaagcc ttaaaaacct tattgatttc catgttaatc
     3661 acaaaaatgt tgcgactatc ttgactgcaa ctgcggacaa tccgtttggt tatggtcgta
     3721 ttatccgtaa cgaaaatggc gaagtgacta agattgttga gcaaaaagat gccaacgaat
     3781 tcgaacaaca ggttaaagaa atcaatacag ggacttacgt ttttgataat aaacgcctct
     3841 tcgaagcact taaaaatatc aacactaaca acgctcaagg ggaatactat ttgactgatg
     3901 ttatttctat tttccgtgag aatggtgaaa aagtaggtgc cttcactctt cgtgactttg
     3961 aagaaagtct cggggttaac gaccgtgttg ccttagctac ggcagaagat gttatgcgtc
     4021 gtcgcatcaa ccaagctcac atggttaatg gtgttacttt ccaaaatcca aacgccactt
     4081 atatcgatgt ggatgtggaa attgagccag acgttgtcat tgaagctaat gtgacactta
     4141 aaggtaaaac taagattggt gcagagtcag tgcttaccaa tgggacttat attgttgatt
     4201 caactatcgg tgccaatact gttatcacta actctatgat tgagcactca gtggttgaag
     4261 aaggtgttac tgttggtcca tttgcccatg ttcgtccaga ttcaaccctc aaaaaagatg
     4321 ttcatatcgg taactttgtt gaggttaagg gttctactat cggtgaaaat accaaggctg
     4381 gacacttgac ttacattggt aatgcggaag ttggttctga cgttaacttt ggtgctggaa
     4441 caattaccgt taactatgat ggtcaacata aattcaagac tcaaattgct aacaacgtct
     4501 ttatcggaag caattcaacc ttgattgcac cgcttgaaat cggggacaat gcacttatag
     4561 cagctggttc aaccattaca gagaatgttc cagcggacag cgtagccatt ggacgtggcc
     4621 gtcaggtcaa taaagaaggc tacgctacta aaaagcctca tcacccaagc caacataagt
     4681 aggcttaagc ctatctaagt cttacttcta tttgagagat gatttagatt ggggtcatag
     4741 attaaaggag tcaattcatg gagtttgaag aaaaaacact caaacgtgag tcaaaattta
     4801 agggacatat ttttgaagtt gcagtagacg aggtcctctt gccagacggt aagacggctg
     4861 gtcgtgagct catcttccac aagggagcag tagctgtttt agcggttacc ccagaaggaa
     4921 aaatcattat cgtcaaacaa taccgcaagg ctattgaggc ggtttcctac gagattcctg
     4981 cgggtaaact ggaagttggt gaggttggtg aagagatggc tgcagcagcg cgtgaacttg
     5041 aagaggagac tcagtataag ggtgaactta aattgattca tgagttttac acagccattg
     5101 gtttctgtaa tgaaaaaatc aagctctatg tggctacaaa cctcaagcct gttgaaaatc
     5161 cacgcccact tgacgaagat gagtttcttg aaatctatga gttgacttat gaggagtgta
     5221 tggaactcgt agcttcaggt gcaattcaag atgctaaaac catcatcgct ctccaatact
     5281 atgcacttca ttttggagga aaataagtta tgagtaagcc acttttgact gacgatgtca
     5341 ttgagcaggc taagcgtgga gaaattgact tagaggatca tccttattat caggactacg
     5401 aggaagagtt ctacgatgag gattatgagg ctgattacca gccttcggcc tacaagagcc
     5461 gccggattga gaatgctaaa cgcaatcaat tccagcacaa gcttaatcgc atcctctttt
     5521 gggttgtcgt cctcttgatt attctcttca ttgctgtctt ttatttctaa taggtctatg
     5581 agtcagatag ctctatctac tgattcagac aagattacaa gctgaaaagg aactatatga
     5641 aaatcggaat tatcgctgcc atggagcagg aattagtgct tctagtggag caattggaaa
     5701 ataaggttga agaaactgtt cttggcaata cctactacac aggacgcttg ggaaaacacg
     5761 acgtcgtttt ggtgcaatca ggtgttggta aggttatgtc agccatgtct gtggctgttt
     5821 tggcagacca ctttggcgtt gatgccctca ttaacactgg ttctgcagga gcagtagcac
     5881 ctggacttaa aattggagat gtcgttgtgg catcaaaatt ggcctatcac gatgttgact
     5941 tgacagcatt tggctatgac tatgggcaaa tgtctatgca accactctac tttgaaagtg
     6001 actctacctt tgtagagact tttgaaaagg ttttggctca agcctctatc gactctaaaa
     6061 ttggtcttat tgcgactggt gatagcttta ttgcaggtca ggataagatt gatgctatta
     6121 aagggcactt tccagaagtc ttagccgtgg aaatggaagg agcagccatt gctcaagctg
     6181 cacacagtgt caagaaacct ttcatcgttg ttcgtgctat gagtgataca gcagcccatg
     6241 acgctaatat tacttttgac gaattcatta ttcaggcggg gaaacaatca gctgctatct
     6301 tggtagagtt tctcaaagag cttgcctaaa atactttaaa tgagtgttta tgctcatttt
     6361 cttaattaat ttaaagacga ctgctattcc tttaagaatg gcagtttttt tcttccttta
     6421 gacaggataa tcttctcatt tttcgaagag aagatctgaa ttttagtatt ttttagacaa
     6481 aacttgaatt aaaattatga caataaaatg agaaagaaaa acaatattaa aagagagact
     6541 ccgaaagaaa gcctataata taagggttta aaaatttcac tatctattga tatcttagaa
     6601 atctttacaa aacctccaaa ggggtaaata attatcttgc aaagttctga aaatagtgta
     6661 taattcagaa tgaaaagggt tacaaaaatg ttaagatttg taataatggg aggatagaat
     6721 catgaataac cgattcggtg attcgaggca gcgtttctcc atccgtaagt ttacggtggg
     6781 tgttgcttcg atcttacttt cgtctgcagt ttttggtgta agtaccgcta atgcagaaca
     6841 agctgaagag cctacgggac agccagctac gagtgtactt gaggaagcca gtgagtctga
     6901 tggtgggggc caaaggacaa gcgctagcgt ctcaagtcaa gaagtgacag ctgaacctac
     6961 tgttcaggca gaaagtacaa gtgctatctc agtgactgct atttctagtg aagttgcgcg
     7021 tcaagagcaa acggttgcaa gttctgaaca aactagttca tcgcaagata agactagtga
     7081 aactcttagt gagaaacctg taactgttag tgaaacacga gaagctagtg ctagcgaact
     7141 tgctgcagca agtaatagta gttccacttc atctgataat ttcggactta aggttaccaa
     7201 ctcgagcaat cccgtctcag cggatgtcaa ggtgacaaag ataggaactg aaattcatgt
     7261 tcaaaaccct aacgttgagc ttcaatttcc agacggaaat agtatttact caagaagtaa
     7321 ggttgtttat catgatattt cattccctaa cgatatagct attaattcag gtgacaaagt
     7381 tatcttcact cttccaagtg aattgcaatt taagacaagc tatagtgtta atgtttacaa
     7441 ccctaataac gaagttgttg gtattgctca ggtagatcct aagaataaca gtgttgtaac
     7501 cacatttaat cattatttcg aagatcaccc tattgggaaa tatatgaatt tagagttaga
     7561 tacgctttat tctgaagctc tcaaaggtgg cgaaaaattg cacctcaatt tcaatggtca
     7621 tgtcgttaat gtgacagttg gttctgcaaa tcctattcct ggtgacgaag tcattgctaa
     7681 atggggtagt caggacaaga atgatccaac cctaattaac tggggaatgc gtcttaatta
     7741 cgcaagacgt gtcttgaata atcttcaatt gatcgatact tggtctgata atcaaagatt
     7801 tgttgataat tctttagagt tacgttacat tgattctgct gagccatggg ttgataaggg
     7861 ttcagctatg gaattgatta agagtttctc tcatgacgat actaaatttg agttaaatct
     7921 tggtcgtttg gaccgtatgg tttatgtttg gtatcagaca cgattgacca acccagcatc
     7981 agattctaat aatcctacga ataaagttga ccttcatgca gatgttgagt caaaaacata
     8041 tacttctgaa gtacgtttag ttggaggtcg tggaaatgca ggtggtgaac aagaggtaca
     8101 tttcaatctt gaattagcca aagagttggc aggtagagcc ttgaaagata aggaatttac
     8161 cttcaaattg gttgatatga cagataataa gatggttgat cttggtgaaa caaccaatga
     8221 tgcctctggt aaaattgtct tctcaaatct tgtacttaac caaccaggta cttaccacta
     8281 tcgtgtgaca gaagttcctg gtaatgatag tgacgtcgtt tatgataagc tccaagctga
     8341 tgtgactgtc caagtagcta gagaaaccac agatggccga gaaaaattag tggccaaagt
     8401 ggtttatcca gatgacgtta tctttaacaa taaattggta acaccagcca aggccaaaat
     8461 tacatttggt aaggaattga ccaaggtagg tgttaagcaa aatctaaaag cagatcaatt
     8521 ccaatttgtc cttaaagacc gttttggaaa agtccttgag actgttggaa atacagctga
     8581 cggtcaggtt gcctttagtg agttgacctt taacaaggta ggtacctaca actacactgt
     8641 tgaagaactt gcaggtaagg atgatgcaat tgtctatgat acgatgaaag ctgctgtttc
     8701 tatcacggta acacgtgatg gtgatgctct tgtttcaacc gtagttaatc caaaagacac
     8761 catctttaac aacaagtttg tgactccagc taaagctgct attcagttca gtaaggaatt
     8821 gactaaggca ggtgttaacc aaactttgac tgctaatgag ttccaatttg tcctcaaaga
     8881 tagtgcaggc catattgtcg aaactgttgg aaatacagct gatggtcgtg ttgcatttag
     8941 tgaacttcac tttgataagg caggaactta cacttatact gttgaagaag ttaagggaac
     9001 taacgaagat atcgtctatg atggtatgaa agcgactgtc tggattacag tgacccgaga
     9061 tggcgatgct ttggtatcaa cggtcgctaa tccaaaagac actgtcttta ataactttgt
     9121 taaagaagtg caaccagcca aggccaaatt cgaattgacc aaggttctta cgggccgtaa
     9181 cctcaaagat ggtgaattta gcttcgttct taaggacgac aagggtaatg ttatccaaac
     9241 agtgaccaat aatgcacaag gaaacattag ttttgaaaac attgtctatg acaaaccagg
     9301 tgtttactac tacactgttg aagaagtcaa gggcaatgaa gccgatgtgg tttatgataa
     9361 catggtagct aaattccagg tgactgttac caagactgtg ggtgaaaagg aaaatctgct
     9421 tgtagcagca gttctccttc ctttggatac agaatttaac aatagttaca ttcctccaaa
     9481 acctcctaca ccgccaacac caccgacacc accaagtgtc ccacctaaac caccagtggt
     9541 tccgccgaca ccaccaacac cgcctactcc accagtgacg ccaaaaccag ctaagccagt
     9601 tcaatcctct gagaaatcag gacctcaact tccagagact ggtcaagcta acgatactgc
     9661 cttgcttgcc ctcggtgtgg cagcagaaat ggcagcagtc atgggtgtag catatagcca
     9721 tcgtcgccgt aaagacgttt aagatgatga cctaaaagat cgagaatgct cgatcttttt
     9781 tagtgttgga atgcctatct cattaaatga gaaatcaaga taaagccaac tgcaggatga
     9841 aatttctact aaattaagct ataatgagga gtatgaaagt tctactttat cttgaaggaa
     9901 aatcggttct tgaaaaatca ggaatcggac gggctctcca ccatcagatg catgccttgg
     9961 acttggcggg gattccctat acgacggaca tcttgggtga ttacgatgtc gttcatatta
    10021 atacttatgg tccacgtagc ttgatgttgt tgcatgctgc aaaacgccgt ggcaagaagg
    10081 tcatcatgca tggtcattcg acacgtgaag actttgagaa ttcattcatc ggttctaacc
    10141 ttttggcccc actttttggg aaatatttgg cccacatgta tcaaaaggcc gattacgtga
    10201 ttacaccatc tgagtattcc aaaaaattga ttcagtctta cggagttacc acaccgatta
    10261 ttgctgtttc aaatgggatt gatttgaaaa aatacggtaa ggatccacgt aaggaagaag
    10321 ttttccgaga atactttggt attaaggaag gacagccagt ggtgatttgt gcgggtcttt
    10381 atttccaacg caagggaatt gaagatttcg tcaaggttgc cgaaaagatg ccccatgttc
    10441 gtttcatttg gttaggtagt atcagcaaat ggctgattcc taagaaaatt cgagacattg
    10501 tcaatggtaa gcatcctgat aatgtcagct tcccaggtta cttcaaggga gctgtcttcc
    10561 agggagctat gagtggtgct aatgccttct tttttccgtc ctatgaggaa actgaaggaa
    10621 tcgtagtgct agaggccttt gccagtcacc aacatgtggt tttgcgtgat attcctgttt
    10681 atgagggctg ggttgatgac aaatctgctt cattcgggca taacgtggat gaatttgtag
    10741 tagccttaca agatattatc gatggtaaag tggacaaacg tgaagaaggt tacaaggttg
    10801 cagaaagtcg ctcgattgat gatgtggctc agaaacttgt tgaagcctac aaagaagtat
    10861 tggagattta aatgcgtatc ggattgttta cagataccta ttttccacag gtatcaggtg
    10921 ttgcgaccag tattcgcacg ctgaagacgc agttggaaaa aatggggcat acagtcttta
    10981 tctttaccac gactgataga gatgttgacc gctatgaaga ctggcagatt gtccgtattc
    11041 ccagtgtgcc tttctttgct tttaaggatc gccgagtggc ttatcgtggc ttttctaagg
    11101 ctctagagat tgcaaaacag tacaagcttg atattattca cacgcagaca gagttctcct
    11161 tggggcttct aggaattgcc attgcgcgtg aacttaggat tcctgttgtg cacacctatc
    11221 atactcagta tgaagactat gtccgctata ttgccaaagg tatggtcatc cgtccaagca
    11281 tggttaagta cattgttcgt ggctttatga gcgatctgga tggggttatc tgtccgagcg
    11341 agattgttta tgacctttta ctcaagtaca agattgctgc tgaaaaacgg gtcattccaa
    11401 caggcattga acttgaaaaa ttccagcgtc cagagattac cgaagaagat gtagcggact
    11461 tgagagccaa gcttggtatt gcttcggatg aaaccatgtt gttgagcttg tctcgtgtct
    11521 cttatgagaa aaatatccaa gcagttctgg cggctctacc ttcggtttta gaggaagacg
    11581 ataaggttcg gttagttgtt gctggcgatg gcccttacct accagacctg aagtcccaag
    11641 ccaagaaact tggtattctg gataaggtgg ttttcacagg tatgattgca cctggcgaaa
    11701 cagctcttta ttataaggct gctgatttct tcatttcggc atcaaccagt gagactcagg
    11761 gcttgaccta tctggaagcc ttggctagcg gtactccgat tattgctcat ggaaatcctt
    11821 atttggataa tgtgattacg gaccagatgt ttggaacgct ttattatcat gataatgatt
    11881 tagctggggc cattttggaa gcagccattg caacgccaga aaaagacgtg actaagtggg
    11941 ccgacaagct ttatgaaatt tctgcggaaa actttggaaa acgtgtctat gagtattact
    12001 tggacctcac gatttctaag gatttccaca atgatttgaa tggtgaagat agtaccatga
    12061 aacgcttgac gcgtatggtg acttacttgc caaccaaggc tattaccttg cctgttaatg
    12121 gttctgttcg tatcctcaaa ggctctgcta aacaggtcaa gaaaatcaaa aatatcacga
    12181 aacttttgga ttaggaaagc tatcagattt tcctagtcag ataaaatctt agaattgatt
    12241 aataaaaaag ataattagct tgaaaaatta cagtttcatg ctataataac gcatagagac
    12301 atatcagtca tgggaaatct ttcagagagc gtgtgtcgct gggaatcacg cagaggacat
    12361 gattgggact actcgataaa ttttttatgc aaacataaaa cggtggccac gttagagcca
    12421 atcagaggtg taggacagac tcattttttg tcgtacacga actaaggtgg aaccacgttg
    12481 cgacgtcctt tttggatgtc gctttttatg ttgttcggga tactttgaaa tttttagaat
    12541 gtctagtata gatagaaaaa ctttactttg tgactaaata ttctctctat tgattacaaa
    12601 aaggactgtt tagaatgaag tggcactatc tttttagttg aaggagaatt tatgaggttc
    12661 aaatatgaag ctatcaagac ctacttgatt gaccacggtg tggatgctag tcttgctgag
    12721 actatgcacg ctatctatgc tacccaaaga cttggtggaa cagccaatgc ctatttccta
    12781 attgttttta cagaaacaga gattttcatt atttctatta cacctttagg aaaattaggg
    12841 gagattatcg ctacactgcc tgaagagatg attaagtcat atcagtttaa gaaacgtttg
    12901 tttattggtt acaaactttg cttcatccta actgatggta gggagttaga atttaatatc
    12961 aacaagatga tgattggtgc tggttggcat aagacagaat tgcaaagcat tctagaaaca
    13021 aattattaca acaaaaacat taaatagaaa ggacgaaagg gctcttcctt tagggctctg
    13081 acatcttaat tatgattaac attacttttc cagatggcgc tgttcgtgaa ttcgaatccg
    13141 gcgttacaac ttttgaaatt gcacaatcta tcagcaactc tttggctaag aaagctcttg
    13201 ctggtaaatt caacggtaaa ttgattgata ctacacgtgc tatcactgaa gatggaagca
    13261 ttgaaatcgt gacaccagat cacgaagatg cccttccaat tttgcgtcac tcagcggctc
    13321 acttgtttgc acaagcagct cgtcgcctct tcccagacat ccacttgggt gttggtccag
    13381 ctatcgaaga tggtttctac tacgatactg acaaccaagc tggtcaaatt tctaacgaag
    13441 atcttcctcg tatcgaagaa gaaatgaaga aaatcgttaa agaaaacttc ccatcaatcc
    13501 gtgaagaagt gacaaaagac gaggcgcgtg aaatcttcaa aaatgaccca tataaattgg
    13561 aattgattga agaacactca gaagacgaag gtggtttgac tatctaccgt caaggtgaat
    13621 acgttgatct ttgccgtggc ccacacgtgc catcaactgg tcgtatccaa gttttccacc
    13681 ttttgaatgt tgcaggtgcc tactggcgtg gaaatagcga taatgctatg atgcaacgta
    13741 tttatggtac agcttggttc gataaaaaag atctcagggc ttaccttaaa cgccttgaag
    13801 aagctaaaga acgtgaccac cgtaaacttg gtaaagaact tgatttgttc atgatttctc
    13861 aagaggttgg tcaaggtctt ccattctggt tgccaaacgg tgcgacaatt cgtcgtgtct
    13921 tggaacgcta catcgtggac aaggaagtag cagcaggcta ccaacacgtc tacactccac
    13981 caattgcctc agttgaactt tataaaactt caggtcactg ggatcactac cgtgaagata
    14041 tgttcccaac aatggatatg ggagatggtg aagcctttgt ccttcgtcca atgaactgtc
    14101 ctcaccacat cgaagtttac aaacaccatg tccactctta ccgtgaattg ccaatccgta
    14161 tcgctgaaat tgggatgatg caccgttatg aaaaatctgg tgcccttaca ggacttcaac
    14221 gtgtacgtga aatgtcactt aatgatggtc atactttcgt aacacctgaa caaatcaaag
    14281 atgagttcca acgtacgctt caattgatta tcgacgttta cgaagatttc aacttgactg
    14341 actatcgttt ccgtttgtca taccgtgacc ctaaagatac tcacaaatac tttgacaatg
    14401 acgaaatgtg ggaaaatgct caaagcatgt tgaaatcagc catggatgac atggaacttg
    14461 actactttga agcagaaggt gaagctgcct tctacggtcc aaaacttgat atccaagtga
    14521 agactgccct tggtaatgaa gaaacccttt ctactatcca attggacttc ttgcttccag
    14581 aacgttttga ccttaaatac atcggagctg atggagaaga acaccgtcca gttatgattc
    14641 accgtggggt tatctcaaca atggaacgct ttacagctat tcttattgaa aactataaag
    14701 gagccttccc aacttggttg gcacctcaac aagtaactgt tatcccagtt tcaaatgaag
    14761 cccacacaga ttatgcttgg gaagttgcta aacaacttcg tgaccgtggt atccgtgttg
    14821 aagtggatga acgtaacgag aaaatgcaat acaagattcg tgcgtctcaa acacaaaaga
    14881 ttccttacca attgattgtt ggtgataagg aaatggaaga cggaactgtt aacgttcgtc
    14941 gttatggaca aaaacaaaca catacagaag ctgtgtcaga atttgtagaa aatatccttg
    15001 ctgatatcgc tcgcaaatca cgcccagatg ccgaataaaa aaagggtcgg ttagctaagc
    15061 taactgactt tttagtagga taaaccatgc atgtttttat gaaaagactt ttatttctga
    15121 tgggagcagt tctagtcttg ttactggcta gctttatcta tcatagatta gccttgcaaa
    15181 gagaaaagac ctctctcaac cctatggggc aaatggtgtc tgttaatggc catgacatga
    15241 gcgtctttgt gaagggaaat ggtccacaaa ccttagtttt tctatctggt gctggaacgg
    15301 cctctcccat tctagatttt aaagacttgt atgatgggct ttctaagcag tataagatag
    15361 tcgttgtaga gagatctggc tatggttata gtgaggacac atctaagtcc agagatgtgt
    15421 ctgaggttct ttctgagaca cgtcaagccc tagccaaggc acaagtatca ggtccttata
    15481 ttattctttc tcattcgatg gcctccttag aaacgctttt gtggcaagaa aaatacccaa
    15541 gtgaaataaa agctatcatt ggcttagatt gggctctacc agaaagttac gctcatttaa
    15601 aaatgcattc ccagatttta cgtatggctc gtttgggaag tcaattaggt cttttaaggt
    15661 atataccgag tcgcttatat gtgcctaatg aaaatctaag tagtagtgat cgacgcctct
    15721 atcaacgaat agcttatcgt caaatactgt cacaagctat gttaaatgag agcctatctg
    15781 ttaaggaaaa tgctaaaaag gttgatgcta agataaattc acaaatcccc accttacttt
    15841 tggtttctaa tggagaaggc acgagtttta gcaaggagga gtggcgaaat tatgcggcca
    15901 gatttgcaaa ggaccagaaa aatatcgcac tgacttttta tgatgcccca cattatcttt
    15961 atcactatca gaccaaagag gtagttgcta agatagagga cttcataaaa gggaccactg
    16021 attaaactaa cttatgttat tgaggagaga tgagatgctc ataggctcaa aagccttttc
    16081 tagcttatgg aaggaatggc aaaaggaata ccagccactg caggtgctga agttattgct
    16141 tgcttatata gagatgccag aggatctatc tggggagata aaggaaactc agcgtttatt
    16201 atcctatttt gaccctgact tggcgcctca tgatgctttc tggaaggatg ttgccaggtt
    16261 agtagatttg gcttttcctg aggacagctt atctaaaaaa ttctctattg agcgacaaat
    16321 ccatcagtta cgttacctga tttctagtca acaggcccag tatgtgagga cacattataa
    16381 aaaaacaggg atgacagaca aagaagcttt agctgtctat cttagatgga aacctttcac
    16441 catgtttgat caggggcgtc tgcaccaaaa gatttctttc tgtgatggca aggggattta
    16501 tccagatggg attcctagtg ttaatctcaa gattctcctc tataatcgtg tagagtttat
    16561 tctagatagt cagggaaatt ttctcaatga ggtcgatgcg gagcaggtga ctgagagtgg
    16621 cgtggttaat ggtgccagtt tgaactatgg caatttcaaa cgccactggc aactggatgt
    16681 ggagccggtt caaccacatg atcctgcctt tcgtaatcgg atgaccaagg gctttcgatc
    16741 acccaacaaa ttgagaaaga agtggggccg aaaagagcct gagcattttg acaagtcttt
    16801 ttacaatcca aatggtatct atgcccagtc acacagatct ttggctaatg atgtcaaacg
    16861 tcaagccaga ctttttctcg ccatggttta tggctttaaa ctagttcaga aaaagcaatc
    16921 aaaggaggtt tatatgtcta atcaaccaca aaacaataaa gggacagcgg ttctaggatc
    16981 actagtattt atggccttat acgccctagg tatttggcac aatgctgtcc gaggaaatat
    17041 tcctttcctt attctttgga gtgttttact cctagttaac gtcagctatt tgattttccg
    17101 cttgagaaaa taaaaaaaga aagtgatatg gatctaaatg gtaagaaatt taggtctgta
    17161 tcactttttt gtatattcaa ttatagctta ccacttgctt tcttctggga taataatcca
    17221 gcaaatgatg tagaaaagaa aacctgttcc aaataagaag aacgctgcag cccaaataag
    17281 gcgaataatg acagggtcaa tgtcaagata tttagcgata ccagaacaaa caccggcaat
    17341 aattttgttg tttggatctc ttctgagttc ttttttcata tgatttacct ccgtacttcc
    17401 ttattatacc ataacacctt gatgtctagt tggctttaag gaagcataaa gtagacaatc
    17461 cccatatatt gaagagccga agccaacatg atgaagaggt gccaaatcat gtggaagtat
    17521 ggttttttct tagcatagaa agctgcacca accgtgtatg acaatcctcc agcaagcatg
    17581 agtccccaaa aggcaggtcc tgtcttagtg atgatagctg gaataatgaa gataaccaac
    17641 catcccatca tcagatagag gaagagggag aatttttcat tgattttttt agcaaagatt
    17701 ttgtagagaa taccaaaaat tgttgttccc cattggagga cgatgatgct gtagcctagc
    17761 catccgccaa ccagtgagag ggcaacaggg gtgtagcttc cagcaatggc gatataaatc
    17821 atgctgtggt caataattct tagaaccatc ttgtggggtg agttataatc catagcatga
    17881 tagatggctg aactcaaaaa catgaggaag agactgatga caaaaacgga catcccgacg
    17941 gcagcagtca tgccgtagcc gttgttggca tgaacggcag taattggcaa taagactagc
    18001 atggccatag ctccgacggc gtgagtcacg ctgttagcca cttcctcacc aaagctaagt
    18061 tttttactga gtttgaggtt gggagaagta ttaaaagtag cagtattaga cattgtttcc
    18121 tccttcaagg tcgttcaaaa gttgatgggt agctcggtag cattgaagcg tctgacaggc
    18181 tgagagtatg acttgcggag cctcttgggg aaactgacca ttcatacagg ctacaaagtc
    18241 attgtagtaa ctcttttgac tttcagcatc tgtacgtagg atttccaagg ttttagcaat
    18301 ctcagaaatc tcaaagacgg tcttcagact agtgatgaca ataagtctag ctacctgagc
    18361 agcattatat tttttcttga tgggttttgc gacatggcca tgtttgacat aattattgac
    18421 catagaggcg gttagcccct tgtcgtttgg ccccaaagta ctttgggtga cctgattgac
    18481 atagagcaaa acctgatcca aatagagttc aatctctggt aattcttccc agagagggta
    18541 ttgttgtgtt gtcaaattat aaaaacctct ttatctagtt ttcataacca gattataaca
    18601 ttatagaaat ttaagtcaag tcagaactta cgggaaatga aaaagatgtt gagataatat
    18661 gttcaacatc tttatttctt atgtgatatg gcagagttat tttttaaaac tgcttcagta
    18721 tctcttttta tggggttcta tgtttctcca aaattgcttg tgcagtttct tgattcatat
    18781 gtttggcctt gagaagttca gccaaaacgt gaggcatctc ttcaggacta gcaccggcta
    18841 gtagggctag agatttggcc tgaagtttca tatgtcctgc ttggatacct gttgaagtca
    18901 gagctttgag agcagccaga ttttgtgcca aaccaagaga aacgatgata ctagctaggg
    18961 ttttggcatc tggatggtta agtaagtcat gggcgataga aacactaggg ttaagtccga
    19021 ttgaaccgcc acgggttgca attggcatgg ggagggttaa ttctcccacc aattctttag
    19081 cctcctggtc ataagtccat gtggacaggc cacggtagct accatccttg ctagcatagg
    19141 catggctacc agcctcaact gctcgccaat cattgccagt cgcaataact agggcatcga
    19201 taccattgaa aattcccttg ttatgggtag ctgctcggta agggtccacc tgggccaact
    19261 ggctagccat ctccattttc ttagcaaaat catgagcgtc ttccttgtta cgactgagga
    19321 agcgtgtgtt aagacgacaa gttgctgtca ctagactctc ggtggcaaga tttgagagaa
    19381 tggccatgag actttgacct tctgagagat tttccagttc tggcaccagt gcttccatca
    19441 tggtgttgac catattggct cccatggctt cttgggtatc aacggctaga tagacaatga
    19501 ggaagtctcc cttagcctca gtccagagcc tgcgagggcc acccccacgc ttaacaatag
    19561 aaggatgagc ctctttggca atctctatga ggtcctgatt ggctgcttga attttacttg
    19621 aagcagtggc tttatcagga acgtcaaaaa gggcaacttg gccaatcatt tgacgattat
    19681 gaatcgtagt tgtgaaacca ccagaacgct taatgagctt gctagcgtag gaagcagcag
    19741 ccacaactga aggttcctcg gtaaccatgg gaacttgata ggtcacaccg tctaccaata
    19801 catctgggca aatggcaaag ggaagtgtaa atcgaccaat aacattttca gccatttgat
    19861 tggctgtttc aagggtgagt tgttggtcct tatccagaag atcttgattt tcctgagaca
    19921 aaagagcatt ttttttcaaa tgctctttac gttcttgcgg tgtcttcttg gaaaaaccag
    19981 tccaagagag tttagtcata ttaatttcct ttgtagatac gttggtgttc agagatttca
    20041 gctaaacgga aagctccggt ttggtaatta gcgaaatgag tagagccagt gtcatccaac
    20101 tgcgcctctt catagaaaag tttttcataa tcagcaacgc ttagttgttg acgcttggca
    20161 aaggtatcta ggcggtccgt acgaagcagg tctttgtagc cctcaatcag acgccctgag
    20221 aaaatttcag aaacagctcc agaaccgtaa gagaagaagc caatcttatc tcctgcttta
    20281 aggtcttgcg actgttcaag caaagaaagg agcccaaggt agagtgaccc tgtatagata
    20341 tttccaattt ggcgactata ggtaattgaa gcatcaaagt tgtttgttaa acgctcttta
    20401 ttctcgggat tcaaatcttt tggaatgatt ttattaagtc ccttaagagc tagcttagga
    20461 taaggaaggt ggagacaaaa agcggcaaag tcagcaaagt cagcctgatg acgctcttgg
    20521 taagctgccc aagttgtctt caaactgtca aggtactgct tggttgaata gatgccttga
    20581 acataaggcg ttgaactgta gtttgggcgc cagaagtcca tgacatcacg agtttgtgct
    20641 acattgtcat cagtaagctc caaaatacgt ggattctggc tgactagcat agctacagca
    20701 ccagctccct gggttgactc accagaagat ccgacaccat agcgagcgat gtcactagcg
    20761 ataactagaa ctttgctctc tgggtgggct gctacgtgca atttagcata gttaagtcca
    20821 gcagttgcag cataacaagc ttccttcatt tcaaaagaac gggcaaaagg ttgaatcccc
    20881 aaaagactgt gaacatagac agcagcagcc ttggactgat caatggaaga ctcagtagcc
    20941 acgatgacca tatcgatagc ttttttgtcg tcgtcattta aaatatcagc cgccgcatca
    21001 gaggcaagcg tcacgatatc ttctgtaatc ggcgtaatac tggttgcatc aagcatcagc
    21061 cccttgctga atttttcagg ctctgcccca cgggcaagag cgagatcagc catgtttaga
    21121 acatattgac tggtcgcaaa accaatctta tcaattccaa tagacatatg atgtttcctt
    21181 tttttcttca ttgtagagta tccagaagat actaatctat agtgatttta ccataaaaga
    21241 gcgctttcgc cttgaaaaaa ctttgatagt tagttatatc tcattttttg ataggaacta
    21301 ggggatttta aacgacttac tttgggtatt gccatagctt atatttctca tttgcactag
    21361 aataaggtaa aattgaagtg gcactctact agttttttag ctatgttaga aaagtaaaat
    21421 tgttgttata tattgaaatc attgcgagcg ttaagtgaga ctttccgctg tgagataagt
    21481 gtctgtaaat aaagtgtttt gtttacagac actcgggatt tttgagactt taggctcaaa
    21541 aattagtctt ggaacttcga agaagttcgc agacgtccgt aatcatttaa ggaaagtctc
    21601 aaaaaatact ttgttttcaa ttgaataaag aggaaaatca tgacaaaagc agacactata
    21661 tttaaagaaa atatcactaa aatcatggaa gagggtgttt ggtcggagca agcacgtcct
    21721 aaatacaagg atggcactac agccaattcc aaatacatta cagggtcttt tgctgaatat
    21781 gacttgagta agggagagtt tcctattacc actctgcgtc ctatcgctat caaatcagcc
    21841 atcaaagaag tgctttggat ttaccaagac cagtcaaata gcctagatgt ccttgaagac
    21901 aagtataatg tgcattattg gaatgactgg gaagttgaag gcgtacctgc caataatggg
    21961 gacaagcgtt cgattggtca gcgttatggg gcggtcgtta agaagcacga tattattaac
    22021 cgtttgttgg ctcagttgga ggctaatccg tggaatcgcc gtaatgtcat ctccctttgg
    22081 gattacgagg ccttcgagga gacagcagga cttcagcctt gtgccttcca aaccatgttt
    22141 gacgttcgtc gtgtgggtga ggacatttat ttggatacta ctttgacgca acgctctaac
    22201 gatatgttgg tggctcatca tattaatgcc atgcagtatg tggcccttca gatgatgatt
    22261 gctaagcact ttggttggaa agttggtaaa ttcttttatt ttatcaacaa cctccatatt
    22321 tatgacaatc aatttgagca agctgaagaa ctgctcaaac gtcagccgtc tgattgccaa
    22381 ccacgcttgg tcctaaatgt tcctgatgga acgaatttct tcgatatcaa accagaagat
    22441 tttgaattgg ttgactatga gcctgttaaa cctcaactca aatttgactt agcaatttaa
    22501 taaatgctta tgatttaagc ccataaagag ctggcaaagt tttttccaag ctctttttct
    22561 ctttttttgt tagaatggat tgtaaactta aaaagaaaag gaaatactgt gtctaaacaa
    22621 ctcattgcta tttgggcgga agctcataac catgttattg gcaagaatca caccatgcct
    22681 tggcacttgc ctgctgaact ggcacatttc aagaaaacga ccatgggctc agcaattctc
    22741 atgggacgtg tgacctttga tggcatgaac cgtcgttgcc taccaggacg tgaaaccttg
    22801 attttgacac gagataagga cttcgactgt gagggtgtga cgaccgttac gagtgttgag
    22861 gaagctctgg cttggttcga acagcaagat aaggacctct atattgctgg tggtgcgggt
    22921 gtctacaagg cttttgatgg acattatgat gcactcatca agacaactat tgaggctgat
    22981 ttagagggag acacgtattt tccacaacta gatatgacgg catttaaaga ggtatcacgt
    23041 gaccgcgtgg tcaaggatga taaaaatgcc tacgacttta gcataagtcg ctatgaaaaa
    23101 gaaggagact aggttcatgc aacgtagtgt ttttgggtta tttactgcat tattgggggt
    23161 gctttgtgta ctctctgcca ttcctgcctt tcgcaagaaa cgttatgggt tagcagtttt
    23221 tctcttttta aatgctttta ctaaccttgt caatactatt cacgccttct atggcaccct
    23281 attttagaaa agagtgagga ataaatggct ggaaatcgta atgaagaaat ggtttattgt
    23341 tcattttgtg gcaaaaacca agaagaagta aagaaaatta tcgctgggaa tggcgtcttt
    23401 atctgtaacg aatgtgtggc cttgtcacaa gaaatcattc gtgaggaaat ggcagaagaa
    23461 gttttggctg acttggctga aactccgaag ccaaaagaac ttttagatat tttgaacaac
    23521 tatgtcgtgg ggcaggaccg tgccaaacgt gccttggcgg tagctgttta caatcactat
    23581 aaacgtatca atttcacaga aagtcgtgaa gacaatgatg tggatttgca aaaatcaaat
    23641 attctcatga ttggaccaac tggttcaggg aagactttct tggctcagac cttggctcgt
    23701 agcttgaatg ttccatttgc gattgcggat gcaacatcat tgacagaggc aggttatgtg
    23761 ggtgaggacg tggaaaatat cctcctcaaa ctgatccaag cggcagactt caatatcgaa
    23821 cgtgcggaac gtggtatcat ctatgttgac gagattgata agattgctaa aaagggtgaa
    23881 aatgtatcaa tcactcgtga cgtttctggt gaaggggttc aacaagctct cttgaagatt
    23941 atcgaaggaa cagtagccag cgttccccct caaggtggtc gtaaacaccc taaccaagag
    24001 atgattcaaa ttgatactaa gaatattctt tttatcgttg gtggtgcttt tgatggtatc
    24061 gaagatatcg ttaagcaacg tcttggtgag aaaatcattg gttttggtca aaataataag
    24121 gcaattgatg atgactcatc atacatgcaa gaaattgtgg ctgaagatat tcaaaaattc
    24181 ggtcttatcc ctgagtttat cggacgtttg ccagtccttg cggcccttga acagttaaca
    24241 gttgacgact tggttcgtat cttgacagag cctagaaatt ccttggttaa acagtaccaa
    24301 accctcttgt cttatgatgg ggttgaactg gagtttgacc aggatgctct tgaagctatt
    24361 gcaagtaagg caattgaacg taagaccggt gcgcgtggcc ttcgctctat cattgaggaa
    24421 gtcatgatgg atgtcatgtt tgagattccg agtcaggaag atgttactaa ggttcgtatt
    24481 acaaaagaag ccgttgacgg cacagctgct ccagttttgg aaacagcata aggaggttct
    24541 atggctgaag aacaagtcct aaatacgcac aatgctgaga ttttgctcag tgcggcgaat
    24601 aagagccact atccccaaga tgacctccct gaggttgccc tagcaggacg ctcgaatgtt
    24661 ggtaaatcaa gctttatcaa tacacttctt ggtcgtaaaa acctagcacg tacttctggg
    24721 aaaccaggga aaactcagtt gcttaatttc tacaatattg acgataagct tcgttttgtg
    24781 gatgtgccag gttacggtta tgctcgtgtg tctaaaaaag aacgtgccaa atggggcaaa
    24841 atgattgagg agtacctcgt gactcgagac aatcttcgtg tggttgttag cttggttgac
    24901 ctccgacatg aaccaactca agacgatatt caaatgtatg aatttcttaa gtattatgaa
    24961 attccagtta tcgttgtggc gactaaggct gacaagattc ctcgcggaaa atggaacaag
    25021 cacgaatcta tcattaagaa aaaactcaat tttgataaaa atgaccattt catcgtcttt
    25081 tcatctgtca cacgtgacgg ttatgatgaa gcatgggata cgattttggc agaattgtaa
    25141 gaagagctcg gagaaatccg agtttttgtc tttagtgtaa atgatctatc actaccttcg
    25201 ttttaagaaa tggtaaggag gccttgcatg gcaatattta aagactattt agagaataaa
    25261 tctcccctca ttcttcatgg ggctctggga acagagatgg agagcttggg ttatgatatt
    25321 tctgggaaac tctggtcagc caagtacctg cttgacaagc cagaagttat tcaaaaaatc
    25381 catgaaacct atgtagctgc tgggtctgat ttgattacca catcgtctta tcaggcaacc
    25441 ttaccaggct tgatagacgc tggacttact gagaaagaag cggagcagat tattgccttg
    25501 acagttcagt tggcaaaggc tgcacgcgat aaggtctggg gagctttaga tgagactgag
    25561 aaagctaagc gtccttatcc attgatctct ggtgatgtcg gtccttacgc agcctatttg
    25621 gccaatggtt ctgagtacag tggtgattat ggtcagatta ccacagaggc tctcaaggag
    25681 tttcatcgcc ctcgcattca aattctccta gatcagggtg tcgatttatt ggctttggaa
    25741 accattccta atcatctgga agcacaagct ttgattgaac ttctggctga agaatttcca
    25801 gaagcagaag cttatatcag ttttacagtc caagaaccag gaactatcag tgatgggact
    25861 tctttagatg agattaccca gcttgtttcc cagtcagacc aaatcttggc tctaggaatc
    25921 aactgtagtt cgcctctgct atataatcag gctcttacta ttcttaaaaa tgctggaaaa
    25981 gctctcatta cttaccccaa ctcaggtgag gtttatgatg gtagtacgca gacttggaaa
    26041 cctaaggaca aggatgctct gaccttagtg gaacacagca aggattggca tgatcagttt
    26101 ggagttaaga ttttaggtgg ttgctgccgc acacgtccaa atgacattaa agccttatat
    26161 gcagagttta gaacctagtc aaatttctaa ttatttgtta taataggaga ctgtaaggct
    26221 atgagctcta cacactatta gtagaaaatg aagccagcgt taagctggtt tttaaaatga
    26281 agaggaaaat atgacctacg aacaagaatt tctaaaagac ttcgaagcct gggttgttac
    26341 ccaagttaaa gtaaacgaaa cggccttggc cgctagcaag aaaatctggg aagaagatgg
    26401 cgatgagcgt gcacgtgatg caagttaccg ttatgaagcc aaattggatg cttacaattt
    26461 cctaattggt aagtttgcca actatcgtgc tggcaaaggt ttccatgata tgccagatgg
    26521 cttgttcggg gaacgtcact attaataaag gatgaaaaag aaaatggcga tactacttta
    26581 tagaaaggta tcgtctatca aaataggaga aaactaaaca tggctaaagt aaaaaataaa
    26641 aagaaagctt ttaaacaccg tttgaaaaaa caaggacttt tcaataatgt taaagcccct
    26701 gttccacccg ttgcgcctgt tccaccagtg ccaccagtag caccacaatc tgttgctgaa
    26761 actaagacag ttgctaagga agaagtggta gctacagatc ttagtcttga agcctttgca
    26821 gaacttccag aggttgaagg ccttcgttca aaccttgtag aaactcttta taatgaaggt
    26881 ttgacttcag tagaggcttt tgctactgtg actgaagaag aagttcttgc cctcaagggt
    26941 gttggacctg cgacagttaa aaaattgaaa gaaaatggtg ttagcttcaa agcttaagcc
    27001 taaaaaagat ccgaggtgta gccttcggat tttttattgt tttagaaagc attgcttgat
    27061 tagaaaaaca tgaaaaccac tagtaaatct agtggttagt aggtctggat tgtttatttc
    27121 tttggatttt gtttggttaa attaagtcca aaaggtacca agttttcttg atgcctacgg
    27181 attcgcccca tattttcagt gtggcggaag ataataatca aagccatgat ggtaaggacc
    27241 ccagtgaaaa taaggtcata gccatctagc aagaagtgga tggctggaaa gacagccaag
    27301 gtaatcagtc caacaattgc tgcagtgaca cttgaaaatg aaatcatgct ggttagatag
    27361 agtgttagga caaagaccaa gagtaggaat acacagtaga gtggggcaaa gccaagaagc
    27421 acccctgcac ttgtcgcaac agccttccca cctttaaatc cagcaaagat tggaaaaaca
    27481 tgtccgataa tggcaaagaa accaatgatt agaggtgaaa cctctgtaac accaagccag
    27541 ataggtagca gaacagccaa agtccccttg aacatatcaa ccaagaaggt gatggtacca
    27601 gcagtcttac ctaggacacg aaaggtattg gttgttccag tatttccaga gccatgctca
    27661 cgaagattgg tatggaagaa tagtttccca atccagaggc cggtctgaat ggaacctaac
    27721 aagtaggcga ttaggattaa caataagatt ttcatgagat aattatagca tacagcctag
    27781 taattgacaa agtcagtcag cataaagata tcctttgagc tttcttgatt tcctttgcaa
    27841 attcttctga aaacttataa aataataagg atgaaaattt tggaggtcac tcttggctaa
    27901 aaaagaaata aatgtaaata attataatga tgatgccatt caggtactag aagggttgga
    27961 tgcggttcgc aagcgcccag gaatgtacat tggctcaacg gatggaacag gacttcacca
    28021 cctagtttgg gagattgtcg acaatgcggt cgatgaagct ctttctggtt ttggtgatgt
    28081 catcgctgtc accctaaata aggatggttc cgtttctgtt tctgactctg gacgtgggat
    28141 gccgacaggt atgcatgcca tgggtaaacc aacagttgaa gttattttca ctgttctcca
    28201 cgcgggtggt aaatttggac agggtggtta taagacttct ggtggtcttc acggtgtggg
    28261 ttcttcagtt gttaatgcgc tatctagctg gcttgaggta gaaattaccc gtgacggtag
    28321 tgtttatcgt cagcgttttg aaaatggggg tcaccctgta acaggacttg aaaaaatcgg
    28381 caaggcacct aaatctaaga caggtacaaa agttaccttt atgcctgatg ctagtatctt
    28441 ttcaacgact gacttcaaat ttaacaccat ttcagaacgt ctcaaagaat cagccttcct
    28501 tcttaagaat gtcactatga cattgacaga cttgcgtggc gaagaagaag ttcgtgaaga
    28561 attccactat gaaaatgggg ttcaagactt tgtatcttac ttgaatgagg acaaggaaac
    28621 gctgacacca gtcatctata ttgatgggga ccagcaggat ttccacttgg aattagccct
    28681 tcagtataat gacggttact ctgacaatat cctttccttt gtcaataatg tccgtactaa
    28741 ggatggaggt acccacgaaa caggcttcaa gtctgccatt accaaggctc ttaacgatta
    28801 tgctcgtaag acgggacttc tcaaagaaaa ggataagaac ctcgaagggt cagattatcg
    28861 tgagggcttg tcagcagtta tctcgctctt ggttcctgag gaacaccttc agtttgaagg
    28921 acaaaccaag gacaaacttg gatctccttt agctcgtcct attgttgata gtattgtttc
    28981 agagcatttg acctacttcc ttatggaaaa tggggatcta gcttctaact tggtgcgtaa
    29041 ggctatcaag gcccgtgatg cccgtgaagc tgctagaaaa gcccgtgatg ccagccgaaa
    29101 tggcaagaaa aataaaaaag acaaggggct cttgtcagga aaattgacgc cagcccagtc
    29161 taaaaatgct aagaaaaatg agctttatct ggtcgaaggg gattctgccg gcggttcagc
    29221 caaacaaggc cgtgatcgta aattccaggc cattcttcct cttcgaggga aggtcctcaa
    29281 cactgagaaa gccaaaatgg cagacattct caaaaatgaa gaaatcaata ccatgattta
    29341 cactattggt gcaggtgttg gagctgattt taaccttgac gatatcaact acgacaagat
    29401 tatcattatg accgatgccg ataccgatgg ggctcacatc cagactttgc tacttacttt
    29461 cttctatcgt tatatgcgtc cactggttga agcaggacat gtttatatcg ctttgcctcc
    29521 tctttacaag atgtctaaag ggaaaggcaa gaaggaagtt gtcgaatatg cttggactga
    29581 tggggaactt gaggaacttc gtcaaaaatt tggtcgtggc gctcttcttc aacgttacaa
    29641 agggcttggt gaaatgaatg ctgaccagct ttgggaaaca accatggatc cagagacaag
    29701 aacccttatc cgagtgacga ttgacgacct agcgcgtgcc gaacgtcgtg tctctgttct
    29761 tatgggagat aaggcagcac cacgccgtca atggattgaa gataacgtta aatttacctt
    29821 ggaagaaagt ggcgcatttt aggttgcagg ccagaaggga atgtaataag atagaactag
    29881 ggagagcgtt tacaatcaat agaaacttgg gattataaag aaacaagttg attattttct
    29941 acatcgttta ttaactattt gcagtgtcat tgactagaaa tcaatggagg tagaaaaatg
    30001 gattttaatg ttatcgatta cctagcttac catgcagatg tagctattcc ggctattatt
    30061 cttatggtta ttgtttctgc tatatactta tttttttatg gtatacgtcc tataaaaaca
    30121 cgctttttga tcctctttct cttatctata gtctccctca taatcttcgt gctggataac
    30181 cccctctatt attatttggg tagtccatac tcaggcttat tatttgtttt ttactacctg
    30241 atggtctttt cagtgtttta tgtaccattc tcactaatag cttttataaa gagtcttcta
    30301 catttaacac gctttcaaac caattattca atcttattag cgattaatag ttttttcgcc
    30361 acattactgg ctttcctcaa cctacttttc ttacaagggg ctttggaatt tctcccaaat
    30421 tcatccatgt accttatttt tatcctccta gcggcaagtg gtattgctca aactataata
    30481 gggagaaagg aaaacgaaaa aaataaagat tatatggttg agtcaggaaa agacaatgtg
    30541 aggtagacct atgttatcta aggtattaag ttttttactt cactattctc aagtagtctt
    30601 tcctgtttgt gggggagcaa tagcttattt aagcgtttat aaaaagagac caataaaaac
    30661 acgcttttta accctgccta tactagttgt gataaccttc cttctatctt tgatagataa
    30721 tcccttctca gatagaacct attcgggttt gttatttgct ttctataatg tgtatgtttt
    30781 tactccttta agtgttgcgt gtagtatcac atcacttttc aaaagtatct atcattatag
    30841 attgtttcgt ataccgctag ctactgttct cgtaatcaac gcctctttaa tgacttgttt
    30901 atcactctta aactttatct tattctttgg ggaactttct acttcattga cactatcttg
    30961 tgtatttttc attttaattg tgataagtac agtcgttcaa tttgtggttg gtgaaataga
    31021 aattaggaag gtgaaaacca ttcttctaca gttgcaaagt caaggaaaga cattatgaag
    31081 cgtggcagtt aggtaggaaa gttactattt gtctttcaca ttatttcaaa tcattactta
    31141 aactaaaaaa taaagagaaa tcttatgtct aatattcaaa acatgtccct tgaggacatc
    31201 atgggggagc gttttggacg ctactccaaa tacattattc aggagcgtgc gcttcctgac
    31261 attcgtgacg gtttgaaacc cgttcaacgt cgtattcttt attccatgaa taaggatggc
    31321 aatacccatg acaagggcta tcgtaaatct gccaagtcgg tgggtaacat tatgggtaat
    31381 tttcacccac atggcgatag ttccatttat gacgccatgg tgcgtatgtc ccaggactgg
    31441 aagaatcgtg aaatcttagt tgaaatgcac ggtaacaacg gttctatgga tggtgatcca
    31501 ccagcggcta tgcgttatac agaggcgcgc ttgtcagaga ttgctggcta ccttcttcaa
    31561 gatattgata aaaacaccgt tccttgggct tggaactttg atgatacaga gaaggaacca
    31621 accgtattac ctgccgcctt tccaaacctc ttggttaatg gggctacagg gatttctgct
    31681 ggttatgcca cagatattcc accgcataat ctgtcagagg tcatcgatgc cgttgtctac
    31741 atgattgatc acccatctgc taaactggat aaattgatgg aattcttgcc tggtccagat
    31801 ttcccaacag gggctatcat tcagggcaag gatgagattc gtaaggccta cgaaactggt
    31861 aagggccgcg tcgttgtgcg ctcacgtact gaaattgaac aactcaaagg tggcaaggaa
    31921 caaatcatcg ttactgaaat tccttacgat gtcaataagg cagttcttgt taaaaaaatc
    31981 gatgatgttc gagtcaataa caaggttcca ggtattgcgg aagttcgtga tgagtctgac
    32041 cgtacagggt tgcgtattgc tattgaactt aagaaggatg ctgacagcca aactattctt
    32101 aactaccttt tgaaatatac ggatcttcag gtcaactaca atttcaacat ggtggctatt
    32161 gataatttca ccccacgtca agttggcttg caaaagattt tatctagcta cattgcccac
    32221 cgtcgtgata ttatcgttgc tcgttcaaaa tttgacaagg aaaaagctga aaaacgtctt
    32281 catattgtcg aaggtttgat ccgtgttatt tctattttgg atgaggttat cgctcttatc
    32341 cgagcttctg aaaataaggc tgatgctaag gaaaatctta aggtcagcta tgatttttca
    32401 gaagaacaag cagaagctat cgtgaccttg caactttatc gtttgaccaa tacggatatt
    32461 gtcaccctcc aaaatgagga agctgattta cgtgaacaaa tcgcgacctt ggctgctatc
    32521 attggtgatg agcgtaccat gtttaatgtc atgaaacgtg aactccgtga cattaagaag
    32581 aaatttggta atgaccgtcg ttcagagttg caagcagaaa ccaagaccat tgaaattgat
    32641 actgcaagtt tgattgttga agaagaaacc tatgtcagca tcactcgcgg tggttacgtc
    32701 aaacgtacaa gcccacgttc tttcaatgct tcaacgattg acgaagtcgg aaaacgtgat
    32761 gatgatgatt tgattctggt tcagcaagct aagacgacac aacacctctt gattttcact
    32821 aatcaggcca atgtgattta tcgtccaatc catgagctac cagacattcg ttggaaggat
    32881 ttgggagagc atttatcaca aaccatcact aatttatcta aggatgaaga agtgctttat
    32941 gctgaaattc tggatgattt tgaagctggt acttacctag cagccactaa acttggtcag
    33001 attaaacgtt tcgaacgcaa ggaatttacg ccatggcgta cctacaagtc taagtcggtt
    33061 aaatacgcta aactcaagga tgatagtgat tttattgtca cagtcactcc aattcaattg
    33121 gatgatatca tgattatcac tcaaagaggt tatgcccttc gctttaacgc ggacgaagtg
    33181 ccagtagttg gggccaaggc agcaggtgtt aaggcaataa atcttaagga tgatgatagc
    33241 gttcaggctg tttttgtggc aaatactcaa agtttctacc ttctaacaca aagagccagt
    33301 ctcaaacgtg tggctacagc tgacatccca caggctaagc gagctggtcg aggtctccaa
    33361 gttcttcgtg agcttaagac gaaaccacat cgcgtcttta cggctggacc agtctttaca
    33421 gaaaattctg gtggtgagat agatcttcta gcaacaccag tagaggagac tcctcagacc
    33481 ttgcttgtga cagccacgac aggtgaaact gcagaggttg atttgtccct tctaaatctt
    33541 tcagatcgca ctagcaatgg aagttttatt gaagggttgg cagacaaaga agtcttttct
    33601 gctaagatta ttgaaaaata atgataagaa agctttgttc tcttactaga gagcagagtt
    33661 ttttctttaa gagactaaag aactgtttta aaaagaattg tcagaatttt gcaacacaac
    33721 cttgaaattt tcaatgaaaa ggactatact agaaatcaca tagtaacaga aaagaggaca
    33781 tacacatgac agttgattta gactgggaaa atctaggatt taattaccgt aaacttccat
    33841 tccgttatat ctcatatttc aaagacggca aatgggacga ggggcaattg actgaggatg
    33901 caactttgca tatttcagaa gcatctccag cccttcacta tggtcaagaa gctttcgaag
    33961 gactcaaggc ttaccgtact aaagatggct ctattcaatt gttccgtcca gatgaaaatg
    34021 ccaaacgttt gcaacgtact gctgatcgtc ttttgatgcc acaggttcct gttgacaaat
    34081 ttgtagatgc atgtaaacaa gttgtgcgtg ccaatgaaga atacgttcca ccatatggta
    34141 caggtgctac actttatctc cgtccacttt tgattggggt tggtgatatt attggtgtgc
    34201 atccagcaga tgaatatatc tttactattt ttgcaatgcc agtaggtaac tacttcaagg
    34261 gtggtttagc tccaacaaac ttccttattc aagatgatta tgaccgtgct gcgccacatg
    34321 gtacaggtgc tgctaaggtt ggtggtaact acgcagcaag tatgttgcca ggtaagattg
    34381 cacatgaccg taacttctct gatgttatct accttgatcc agcaactcac actaagattg
    34441 aagaagtagg ttctgcaaac ttctttggta tcacagctga taacgaattc attacaccac
    34501 tcagcccatc tatcttgcca tctatcacca agttttcatt gctttacttg gctgaaaatc
    34561 gcttcggtat gaaagctatc caaggtgatg ttaagatttc tgaattggat aaatttgttg
    34621 aagcaggtgc ctgcggtaca gctgccgtta tctcaccaat tggtggggtg caacatggtg
    34681 atgacttcca tgtcttctac tcagaaacag aagtaggtcc tgtaacacgt aaactttatg
    34741 atgagttgac aggtatccaa tttggtgatg ttgaagcacc agaaggatgg attgtaaaag
    34801 ttgactaatt cttaatagta attgattatt ttaaggcttg ctcttgcaag cttttttctt
    34861 tttcggtaga attaaggaga tacattaaga aaggatggct cgagccaagt atcgggtata
    34921 aatctatgag taaaaaagat aaaaaaattg aaatccaaat taatgatgct aaagtagtcg
    34981 tcaacaaagc aaccattgaa ggttttgaac ttcttgttgg caagaaagtg attggacaaa
    35041 ttgtggaaat tgatggtaag tttgccgttg ttgacaaggg aaatgttgca ggtttccaca
    35101 aaaaaatgga tgatgcagta gctgccatta ttgaatcata caatcttaat cattaaaatc
    35161 caaagtaaag gcttgctttg gtcaagaaac tgtgatatac tatttcttgt tcttaaggag
    35221 agatagcgaa gaggctaaac gcggcggact gtaaatccgc tccttcgggt tcgggggttc
    35281 gaatccctct ctctccatgt ctaagaaact gaatcgggat agtcgatatc aagtacttag
    35341 atgttttttt atagcatttt gctattgggg tatagccaag cggtaaggca agggactttg
    35401 actccctcat gcgttggttc gaatccagct accccagtaa aaggtatcgg gtgcattggc
    35461 accgtctatg ttaaccattg tctttgcggg tacctttaaa aatatattgt tatcaagggt
    35521 cagaattggc tggctcttgt tggaggatct ttttagaatg aacgaatttg aagaattgct
    35581 aaacagtgtt agcgaagtta acacaggtga cgttgtaaca gctgaagtta tctcagtaga
    35641 taatgatcaa gcaaatgttg ttatcgaagg aactggtatc gaaggtgttt tgacacgtcg
    35701 tgaattgaca aacgaccgtg acgcaaacgt tgcagacctt gttaaagttg gtgaaacact
    35761 tgaagtgctt gttcttcgtc aagttgttgg taaagatact gatactgtaa cttaccttgt
    35821 atctaaaaaa cgcttggaag ctcgcaaagc ttgggataaa cttgttggtc gtgaagaaga
    35881 agttgttact gttaaaggaa cacgcgctgt taaaggcgga ctttcagtag aatttgaagg
    35941 tcttcgtgga tttattccag cttcaatgat cgatactcgt tttgttcgta acactgaaca
    36001 atttgtaggt caagaatttg acgctaaaat taaagaagtt gatccagctg aaaaccgttt
    36061 catcctttca cgtcgtgaag ttgttgaagc tgaagctgca gaagctcgta aagaagtctt
    36121 ctctaaactt gaagttggtt caatcgtaac tggcaaagtt gctcgtttga caagcttcgg
    36181 tgctttcatc gaccttggtg gtgttgacgg acttgttcac gtgactgaat tgtctcacga
    36241 acgtaacgtt tcacctaaat cagttgtatc tgtaggtgat gaagttgaag ttaaagttct
    36301 tgctatcgac gaagaagcag gacgtgtatc actttcactt aaagcaacaa cacctggacc
    36361 atgggatggc gttgaacaaa aacttgctgc tggtgatgtt atcgaaggta aagttaaacg
    36421 cttgactgac ttcggtgctt tcgttgaagt attgccaggt atcgatggac ttgttcacat
    36481 ctctcaaatt tcacacaaac gtgttgaaaa tccaaaagat gttctttcag taggtcaaga
    36541 cgttactgtt aaagttcttg aagtaaacgc tgatgcagaa cgtgtatcac tttctatcaa
    36601 agctcttgaa gaacgtccag ctaacgctga aggcgaaaac aacgaaaaac gtcaatcacg
    36661 tccacgtcgt ccaaaacgtc aagaaaaacg tgactacgaa cttccagaaa ctcaatctgg
    36721 attctcaatg gcggatcttt tcggagatat cgaattgtaa taaaaaaaga ggcatggaaa
    36781 catgtctttt tttctatttt agagtatgct ataatagtat actgttagca cccttagtgt
    36841 aatggatatc acgtaagatt ccggttcttg agataggggt tcgattccct tagggtgcaa
    36901 aaagaaaaaa cgttgaaaga cttgttcgct caacgttttt ttagtttcta agttttagtg
    36961 aaattattat gtaaaatctt ttagtgttga aaggaaaaag gcaaacatac agatgaatgg
    37021 ctactagctt atcctaaaat caaagttgac tactgtatta gcgtctctat agtggattta
    37081 ttgggggaga cagtttgact aatcttttgc aatttattaa ataatttgat ataatactca
    37141 gtatctcata ttggggtcgt tacggattcg acaggcatta tgaggcatat tctgcgactc
    37201 gtgtggcgac gtaaacgctc agttaaatat aactgcaaaa aatactaatt cttacgctgt
    37261 agcagcctaa acacctgctc gcgtgacttc tagcagattg cttatgtttg tttagaggtt
    37321 ttattgattt ataagctacg tttgaccatt gcctagctgg ttgaaaagag atttataggc
    37381 tcgcagatag aaggcttgag ttatgtgtcg tctatctgtt aaatgaaaga cataacctat
    37441 ggttgtagac gaatatgttg gcaggtgttt ggacgtgggt tcgactccca ccggctccat
    37501 aaatacttga ggcgtcagcc ttttatttgt gtatatagga atttattatg aaaaaacttt
    37561 tgtctttgac cgttttaggt ctctcacttt ttactctagc tgcttgtgga aaatcttcgt
    37621 ctaaaactga gacgaaggga tctctggata atgaggcttc aaagatttta actgttaagc
    37681 atgggaatgt tcgccagaat tttgataaaa tcaccatggc aaatgcttct caagaattct
    37741 caggaggctc aaatcttgat agcttgaagg gctggtttgg tgaaccctca tcaactggtc
    37801 aagagcaagc aggagatgct aagcttgatg tttataattg gcagtatgac aatgttgtgg
    37861 ttacagcgaa actctttaac aatagcactg tcgttaagtc aatttcaaac ttttcttacg
    37921 tccgtgatcc caaaatcaca ctgaagatgt atgaaaacct caaaaatgga actagctatg
    37981 atgatgctgt caaaacgctt ggcacaccgg atgtttattc aatcgctgtc tcttcagatg
    38041 caacaatgac acaggctctt tggtcatcaa accttgtcgc taagaagggt gaaacaggta
    38101 gccttaccct taactttaaa aatggtgcct tggaaaacaa gtcacaagca aatttgatta
    38161 acaagtaatc acagtaaaaa atgcctttct aaatcaatga aggcattttt ttgttataat
    38221 aaagggagtg attaaaattg tggagatgta atgaccaaaa aaagactatt ttttataggg
    38281 atagcaggtt taatactggt gttcttatgg cctcttttaa ataacttcat ccccttaata
    38341 aaggaatgga tcaacgctaa gcatgatcaa gcctttttaa gagaagtttt taagcaggct
    38401 aatttccaaa atgcacttat ccttattagt cttatgattc tgtcatcagc tattccggga
    38461 gtttcaagtt ctattttttg tatttttgtt gggctactct atggcccttt gcttgcgatt
    38521 ccgatgaata ttattggtaa tacttttgga aatttgacta gttttgaaat tctgagaaga
    38581 cttgaaaagc cagagaagtc caaacgtatg gagaaactcc taaactatat tgaaaacttt
    38641 aagcatcgtt ttattgggat ttctttagcc ttctctattc cttttatacc atcagctctg
    38701 gtcaattatg cttgtgttca gatgaattta cccacaagga cgaggatttt ggcaaccctt
    38761 attggagtga cgccagtctc gattgtttat gcagttagtg gagatttgtt gcttaatatc
    38821 cgtccgattc gaataccatt agtggcagta cttgccatct tgctctttat ctcactcgtc
    38881 atttacttta tccattttag gaaggaaaaa aatgagcttc attcaagtaa ctaaagaaga
    38941 atttaacaca catgctcaac aagtgtctga gcgctctttt atgcaaactg aggaaatggc
    39001 taagcttctt gaaaaacgtg gatttagcat tagctatgtc gcttggaagg aaggaaacca
    39061 gcttgaagtc tcagcaattg tctacagcat gcctatgact ggtgggcttc gcatggaggt
    39121 gaattgtgga ccgattcact caaatacagc tcatctgagt gacttttatc agggtttgaa
    39181 ggattatgct aaggcaaatg gtgctcttga gctgttaatc aagccttatg atacttatca
    39241 aacttttgat agtaatggtg aaccaactgg tgaagagcag aagcaattga ttagtcaatt
    39301 gacagattta ggctatagct ttgatggttt acagacaggt tatcctggtg gtgagcctga
    39361 ttggcactat gttaaggatt tatctgggat tgaagaaaaa gatcttatca agtctttcag
    39421 taaaaaaggg aagcctttgg ttaaaaaagc caaaactttc gggattaagt tgaaaaaact
    39481 gaaacgtgat gagttatcta tttttaaaga aatcacttcg gcgacctctg atcgtcgtga
    39541 gtatagtgac aagtccctag attattacca agatttttat gatgcttttg gtgacaatgc
    39601 tgattttatg gtggctacct tgaattttca ggattactat aaccatttgg aaagtgatca
    39661 agcgaagttg ggagctagaa ttgtcaaatt acaggctgat ttagaggcta acccaaaatc
    39721 tgagaaaaaa caaaaccaat taagagagtt atcaagtcag tttgagacct ttgatgttcg
    39781 aaagggcgaa gcgactgctt ttattgataa atatggtcag gaagatattg ttttggctgg
    39841 cagtcttttt gtctatactc ctcaagaagc tgtttatctt tttagtggat cttatccgga
    39901 gtttaataag ttttatgcgc cagcactctt acaagagtat gtgatgaccc aagccattaa
    39961 acgtggtatt actttctata acttccttgg cattatgggg atctttgatg gttcagatgg
    40021 ggttttgcga tttaaacaaa actttaatgg ttatatcgtt cgcaagatgg gaaccttccg
    40081 ttattatcca caaccgctta aatataaagc gattcaagga gttaagaaac tgcttggccg
    40141 ttcttaaatt ttagagggct tctatttgag tcctctttca ttatagttct gtttatagaa
    40201 ttacgccgta tagtaagaga gtttagagga agaaggaggt aagttgatga aacttgcatt
    40261 attagggaca ggaatgattg tgacagaggt ccttcctgtg ttaacaacta ttgagggcat
    40321 tgagctggag gctataatgt cgacaccacg atcacttgat aaggctgaag ctttagccaa
    40381 gcaatatggt cttactcagg cgactagtga ttaccaggca attttatcca atccagaagt
    40441 tgatacgatt tatgtcggaa cgcccaatca tacccactat gactatgcta agaaagcact
    40501 tttggccgga aagcatgtta tctgtgagaa acccttcacc cttcatttag aagagtttga
    40561 agagctagct aagcttgctc aagaaaaaaa gcttctcttg atggaggcta ttaccaatca
    40621 atatttggct aattttacag cgattaagga agccttgtct gatattggag atattaagat
    40681 tgtgaatatc aattattccc aatattcttc acgttacgat gccttcaaac gaggggaaat
    40741 tgctcctgcc ttcaatccta aaatgggtgg gggagcactt agagatctga atatctataa
    40801 tattcacctt cttgttggcc tttttggtaa gcctaatcgt gtggaatatc ttcctaatgt
    40861 ggagcgagga gtggatacgt cagggattct agttttggac tatggtaact ttaaggctgt
    40921 tgccattgga gctaaagact gtagtgcaga gattcgttca actattcaag gggataaggg
    40981 agctattacc ctttttggtg caaccaatac tctacctgag attggagtca ctctcaatgg
    41041 tcagaaagag agaattgtca atcttaatag tccacaacat cgtatgtatg atgaatttgt
    41101 agcttttgaa aagatggtgg cgaccaagga ttttgacagt gttgccaagc agttggaaca
    41161 tagtcgt
//
